# Supplementary material for: A Sec-Dependent Secretory Protein of the Huanglongbing-Associated Pathogen Suppresses Hypersensitive Cell Death in Nicotiana benthamiana
Source: Front Microbiol. 2020 Nov 30;11:594669. doi: 10.3389/fmicb.2020.594669 (PMC7734103; doi:10.3389/fmicb.2020.594669)
Supplement: Supplementary file 4 [file Table_2.XLS]

## Sheet: m4405-18 vs WT
Gene_id	RPKM_m4405-18	RPKM_WT	log2FoldChange	NR_ID	NR_Description
TRINITY_DN11946_c0_g1	137.17	3.40261	5.3332	gi|255580459|ref|XP_002531055.1|	isoflavone reductase homolog A622-like [Ricinus communis]
TRINITY_DN24742_c0_g1	151.315	4.15874	5.1853	gi|4210548|dbj|BAA74544.1|	putrescine N-methyltransferase [Nicotiana sylvestris]
TRINITY_DN27404_c1_g4	108.609	3.78067	4.8444	gi|565393388|ref|XP_006362360.1|	PREDICTED: non-specific lipid-transfer protein 2-like [Solanum tuberosum]
TRINITY_DN25370_c0_g3	32.5176	1.26022	4.6895	gi|698516034|ref|XP_009802902.1|	PREDICTED: LOW QUALITY PROTEIN: heat shock protein 83-like [Nicotiana sylvestris]
TRINITY_DN22578_c0_g1	32.626	1.44926	4.4926	gi|1009129503|ref|XP_015881798.1|	uncharacterized protein LOC107417679 isoform X1 [Ziziphus jujuba]
TRINITY_DN34177_c1_g1	21.4075	1.07119	4.3208	gi|1025298265|ref|XP_016499267.1|	PREDICTED: F-box/LRR-repeat protein 13-like [Nicotiana tabacum]
TRINITY_DN31187_c0_g4	57.0094	3.42403	4.0574	gi|697125303|ref|XP_009616673.1|	PREDICTED: 17.3 kDa class II heat shock protein-like [Nicotiana tomentosiformis]
TRINITY_DN24452_c0_g1	18.4267	1.1342	4.022	gi|1025029857|ref|XP_016467162.1|	PREDICTED: 22.0 kDa heat shock protein-like [Nicotiana tabacum]
TRINITY_DN24119_c0_g1	78.8553	4.97789	3.9856	gi|1026083877|ref|XP_016541270.1|	PREDICTED: small heat shock protein, chloroplastic-like [Capsicum annuum]
TRINITY_DN25201_c0_g2	30.133	2.01636	3.9015	gi|970033428|ref|XP_015078018.1|	17.7 kDa class I heat shock protein-like [Solanum pennellii]
TRINITY_DN32923_c1_g1	51.8114	3.52863	3.8761	gi|1025326482|ref|XP_016505159.1|	PREDICTED: pathogenesis-related protein STH-2-like [Nicotiana tabacum]
TRINITY_DN15014_c0_g1	68.829	4.72584	3.8644	gi|697120580|ref|XP_009614256.1|	PREDICTED: LOW QUALITY PROTEIN: protein DETOXIFICATION 40 [Nicotiana tomentosiformis]
TRINITY_DN31187_c0_g3	167.959	13.1479	3.6752	gi|1026035094|ref|XP_016563710.1|	PREDICTED: 17.3 kDa class II heat shock protein [Capsicum annuum]
TRINITY_DN31187_c0_g2	21.0823	1.89034	3.4793	gi|1025181364|ref|XP_016472899.1|	PREDICTED: 17.3 kDa class II heat shock protein-like isoform X1 [Nicotiana tabacum]
TRINITY_DN32536_c0_g4	35.7694	3.46562	3.3675	gi|565349019|ref|XP_006341496.1|	PREDICTED: uncharacterized protein LOC102586766 [Solanum tuberosum]
TRINITY_DN33856_c1_g1	21.6784	2.45744	3.141	gi|970034846|ref|XP_015078752.1|	uncharacterized protein LOC107022669 [Solanum pennellii]
TRINITY_DN27149_c2_g3	460.829	74.6683	2.6257	gi|969999629|ref|XP_015084028.1|	uncharacterized protein LOC107027363 [Solanum pennellii]
TRINITY_DN35268_c0_g2	166.924	27.2839	2.6131	gi|1023970170|gb|KZV16889.1|	L-aspartate oxidase, chloroplastic [Dorcoceras hygrometricum]
TRINITY_DN26619_c0_g1	135.87	22.9361	2.5665	gi|1781297|emb|CAA71498.1|	ornithine decarboxylase [Nicotiana tabacum]
TRINITY_DN28810_c0_g1	332.926	58.0333	2.5202	gi|747051774|ref|XP_011071979.1|	quinolinate synthase, chloroplastic isoform X2 [Sesamum indicum]
TRINITY_DN31287_c0_g1	119.611	20.9827	2.5111	gi|328497229|dbj|BAK18781.1|	berberine bridge enzyme-like protein [Nicotiana tabacum]
TRINITY_DN24354_c1_g1	62.0545	11.09	2.4843	gi|778701197|ref|XP_004150235.2|	PREDICTED: 18.1 kDa class I heat shock protein-like [Cucumis sativus]
TRINITY_DN28238_c1_g4	70.5091	12.6653	2.4769	gi|697191618|ref|XP_009604878.1|	PREDICTED: probable aquaporin TIP-type RB7-18C [Nicotiana tomentosiformis]
TRINITY_DN28317_c0_g1	66.5528	12.0351	2.4672	gi|697169082|ref|XP_009593431.1|	PREDICTED: titin isoform X9 [Nicotiana tomentosiformis]
TRINITY_DN26944_c0_g1	28.6155	5.29294	2.4347	gi|661881711|emb|CDP14664.1|	unnamed protein product [Coffea canephora]
TRINITY_DN33907_c0_g4	42.7607	8.19146	2.3841	gi|565368462|ref|XP_006350864.1|	PREDICTED: laccase-3-like [Solanum tuberosum]
TRINITY_DN30437_c5_g2	72.0266	14.1775	2.3449	gi|723748845|ref|XP_010313950.1|	cellulose synthase-like protein E6 isoform X2 [Solanum lycopersicum]
TRINITY_DN35809_c2_g3	43.953	8.88458	2.3066	gi|604336038|gb|EYU39884.1|	hypothetical protein MIMGU_mgv1a003452mg [Erythranthe guttata]
TRINITY_DN33285_c0_g1	1060.67	219.909	2.27	gi|1025359934|ref|XP_016512443.1|	PREDICTED: BAG family molecular chaperone regulator 6-like [Nicotiana tabacum]
TRINITY_DN35144_c1_g4	40.8638	8.50652	2.2642	gi|1025352816|ref|XP_016510662.1|	PREDICTED: nicotinamidase 1-like isoform X2 [Nicotiana tabacum]
TRINITY_DN29913_c2_g1	41.6768	8.75856	2.2505	gi|1025341866|ref|XP_016508451.1|	PREDICTED: uncharacterized protein LOC107826028 [Nicotiana tabacum]
TRINITY_DN30174_c3_g2	33.168	7.05726	2.2326	-	-
TRINITY_DN29903_c2_g1	51.3237	10.964	2.2269	gi|565402581|ref|XP_006366753.1|	PREDICTED: bidirectional sugar transporter SWEET1-like [Solanum tuberosum]
TRINITY_DN24861_c0_g2	30.0788	6.7422	2.1575	gi|1040890811|ref|XP_017253889.1|	PREDICTED: uncharacterized protein LOC108223927 [Daucus carota subsp. sativus]
TRINITY_DN26585_c0_g1	129.583	29.2372	2.148	-	-
TRINITY_DN44299_c0_g1	108.772	24.8264	2.1314	gi|661897242|emb|CDO98954.1|	unnamed protein product [Coffea canephora]
TRINITY_DN34095_c0_g1	115.329	26.9688	2.0964	gi|747077857|ref|XP_011086073.1|	probable ubiquitin-conjugating enzyme E2 24 isoform X2 [Sesamum indicum]
TRINITY_DN27404_c1_g3	328.157	78.1339	2.0704	gi|565356841|ref|XP_006345269.1|	PREDICTED: non-specific lipid-transfer protein 2-like [Solanum tuberosum]
TRINITY_DN26827_c0_g1	34.5771	8.25447	2.0666	gi|1040880464|ref|XP_017250115.1|	PREDICTED: uncharacterized oxidoreductase At4g09670-like [Daucus carota subsp. sativus]
TRINITY_DN33097_c0_g1	215.104	51.3542	2.0665	gi|698497903|ref|XP_009794895.1|	PREDICTED: beta-amylase 3, chloroplastic-like, partial [Nicotiana sylvestris]
TRINITY_DN3077_c0_g2	35.1733	8.56953	2.0372	-	-
TRINITY_DN35454_c0_g1	214.183	52.7404	2.0219	gi|698546156|ref|XP_009767626.1|	PREDICTED: titin [Nicotiana sylvestris]
TRINITY_DN41306_c0_g1	36.3114	8.9476	2.0208	gi|632795791|gb|AHZ34577.1|	littorine mutase/monooxygenase [Atropa belladonna]
TRINITY_DN34868_c3_g1	40.2135	9.95578	2.0141	gi|697142750|ref|XP_009625480.1|	PREDICTED: uncharacterized protein LOC104116348 [Nicotiana tomentosiformis]
TRINITY_DN28114_c1_g3	206.487	52.7404	1.9691	gi|508783789|gb|EOY31045.1|	Major facilitator superfamily protein isoform 2 [Theobroma cacao]
TRINITY_DN33516_c1_g2	47.0422	12.0982	1.9592	gi|1009115354|ref|XP_015874186.1|	probable E3 ubiquitin-protein ligase RZFP34 isoform X2 [Ziziphus jujuba]
TRINITY_DN32059_c0_g1	684.225	178.322	1.94	gi|350537883|ref|NP_001234827.1|	catalase isozyme 1 [Solanum lycopersicum]
TRINITY_DN20608_c0_g1	38.8586	10.3969	1.9021	gi|970028843|ref|XP_015075745.1|	uncharacterized protein LOC107020131 isoform X3 [Solanum pennellii]
TRINITY_DN29296_c0_g1	67.0405	18.0212	1.8953	gi|743916540|ref|XP_011002243.1|	PREDICTED: uncharacterized protein LOC105109291 [Populus euphratica]
TRINITY_DN32909_c1_g2	52.4618	14.3666	1.8686	gi|971550413|ref|XP_015164228.1|	PREDICTED: uncharacterized protein LOC107060639 [Solanum tuberosum]
TRINITY_DN30961_c1_g3	79.7766	21.9909	1.8591	gi|1025364388|ref|XP_016513566.1|	PREDICTED: titin-like isoform X9 [Nicotiana tabacum]
TRINITY_DN25625_c0_g1	48.1261	13.7995	1.8022	gi|1026080337|ref|XP_016539410.1|	PREDICTED: probable zinc metallopeptidase EGY3, chloroplastic [Capsicum annuum]
TRINITY_DN29303_c5_g1	228.165	66.6659	1.7751	gi|255580588|ref|XP_002531118.1|	aquaporin TIP1-3 [Ricinus communis]
TRINITY_DN24377_c0_g1	61.4042	18.0842	1.7636	gi|1028951254|ref|XP_016719001.1|	PREDICTED: uncharacterized protein LOC107931583 [Gossypium hirsutum]
TRINITY_DN30437_c2_g1	40.5387	12.4762	1.7001	gi|470116092|ref|XP_004294220.1|	PREDICTED: probable glutathione S-transferase [Fragaria vesca subsp. vesca]
TRINITY_DN24354_c0_g1	63.03	19.4705	1.6948	gi|659126469|ref|XP_008463198.1|	PREDICTED: 18.1 kDa class I heat shock protein-like [Cucumis melo]
TRINITY_DN33005_c0_g1	70.5091	22.243	1.6645	gi|970052886|ref|XP_015088064.1|	probable sucrose-phosphate synthase 2 [Solanum pennellii]
TRINITY_DN27510_c1_g1	54.7922	18.0212	1.6043	gi|1026087712|ref|XP_016543006.1|	PREDICTED: 1-aminocyclopropane-1-carboxylate oxidase homolog 1-like [Capsicum annuum]
TRINITY_DN28480_c3_g2	231.797	76.4326	1.6006	gi|560891732|dbj|BAO18625.1|	plasmamembrane intrinsic protein 1;7 [Solanum lycopersicum]
TRINITY_DN27960_c1_g1	89.4235	30.4344	1.555	gi|697191475|ref|XP_009604803.1|	PREDICTED: homeobox-leucine zipper protein HAT5-like isoform X2 [Nicotiana tomentosiformis]
TRINITY_DN32720_c6_g1	249.41	85.3172	1.5476	gi|726965363|ref|NP_001289823.1|	aquaporin PIP2-1 [Solanum lycopersicum]
TRINITY_DN31476_c0_g1	151.099	52.2993	1.5306	gi|568215568|ref|NP_001274982.1|	alpha-amylase [Solanum tuberosum]
TRINITY_DN33418_c0_g4	55.7678	19.5965	1.5088	gi|566210362|ref|XP_002323697.2|	protein LURP-one-related 8 [Populus trichocarpa]
TRINITY_DN27280_c0_g1	80.1018	28.166	1.5079	gi|1025348129|ref|XP_016509996.1|	PREDICTED: titin-like isoform X7 [Nicotiana tabacum]
TRINITY_DN28516_c2_g1	291.141	103.149	1.497	gi|747071195|ref|XP_011082454.1|	protein SENESCENCE-ASSOCIATED GENE 21, mitochondrial [Sesamum indicum]
TRINITY_DN30983_c1_g1	57.7188	20.4787	1.4949	gi|388507802|gb|AFK41967.1|	unknown [Lotus japonicus]
TRINITY_DN27738_c3_g1	96.6858	34.9082	1.4697	gi|385202782|gb|AFI47463.1|	invertase inhibitor [Solanum tuberosum]
TRINITY_DN28938_c0_g2	118.744	43.6038	1.4453	gi|970017402|ref|XP_015069834.1|	ATP sulfurylase 1, chloroplastic-like [Solanum pennellii]
TRINITY_DN26954_c0_g3	102.593	37.7437	1.4426	-	-
TRINITY_DN24288_c0_g1	79.2347	29.4262	1.429	gi|359496214|ref|XP_002263717.2|	PREDICTED: (3S,6E)-nerolidol synthase 1 [Vitis vinifera]
TRINITY_DN28929_c1_g1	263.772	99.7468	1.403	gi|697162336|ref|XP_009589966.1|	PREDICTED: 14 kDa proline-rich protein DC2.15-like [Nicotiana tomentosiformis]
TRINITY_DN27926_c3_g1	53.2747	20.4787	1.3793	gi|225437300|ref|XP_002263353.1|	PREDICTED: putative indole-3-acetic acid-amido synthetase GH3.9 [Vitis vinifera]
TRINITY_DN31707_c0_g2	85.3046	34.7192	1.2969	gi|1025028530|ref|XP_016457046.1|	PREDICTED: premnaspirodiene oxygenase-like [Nicotiana tabacum]
TRINITY_DN34124_c0_g1	145.571	59.6086	1.2881	gi|350534654|ref|NP_001233896.1|	trehalose-6-phosphate synthase [Solanum lycopersicum]
TRINITY_DN28111_c6_g1	56.5265	23.1881	1.2855	gi|1035898333|gb|OAY27934.1|	hypothetical protein MANES_15G027900 [Manihot esculenta]
TRINITY_DN24544_c0_g1	70.3465	28.9852	1.2792	gi|1026003130|ref|XP_016553423.1|	PREDICTED: EID1-like F-box protein 3 [Capsicum annuum]
TRINITY_DN24927_c0_g1	570.305	237.867	1.2616	gi|565374777|ref|XP_006353927.1|	PREDICTED: cysteine protease inhibitor 10-like [Solanum tuberosum]
TRINITY_DN34223_c1_g2	180.636	76.1176	1.2468	gi|697183374|ref|XP_009600711.1|	PREDICTED: cell wall protein IFF6-like [Nicotiana tomentosiformis]
TRINITY_DN32911_c1_g3	460.558	194.453	1.244	gi|565405146|ref|XP_006367973.1|	PREDICTED: nudix hydrolase 8-like [Solanum tuberosum]
TRINITY_DN35608_c2_g1	164.592	69.6287	1.2411	gi|698486038|ref|XP_009789773.1|	PREDICTED: beta-galactosidase-like [Nicotiana sylvestris]
TRINITY_DN33167_c2_g1	134.46	57.0252	1.2375	gi|802755350|ref|XP_012088860.1|	alkaline/neutral invertase A, mitochondrial [Jatropha curcas]
TRINITY_DN28673_c0_g1	85.0336	36.1054	1.2358	gi|970031487|ref|XP_015077032.1|	RING-H2 finger protein ATL7 [Solanum pennellii]
TRINITY_DN27553_c0_g1	194.293	82.7968	1.2306	gi|1025279772|ref|XP_016495178.1|	PREDICTED: nicotianamine synthase-like [Nicotiana tabacum]
TRINITY_DN34376_c3_g3	144.27	61.877	1.2213	gi|1025355542|ref|XP_016511352.1|	PREDICTED: BEL1-like homeodomain protein 1 [Nicotiana tabacum]
TRINITY_DN27809_c1_g1	61.8377	26.5907	1.2176	gi|1025210421|ref|XP_016479426.1|	PREDICTED: beta-galactosidase-like [Nicotiana tabacum]
TRINITY_DN34223_c1_g3	92.8379	40.5792	1.194	-	-
TRINITY_DN29903_c2_g4	123.133	54.0006	1.1892	gi|1026060244|ref|XP_016574610.1|	PREDICTED: kirola-like [Capsicum annuum]
TRINITY_DN34746_c0_g1	127.361	55.891	1.1882	gi|1021040316|gb|KZM98097.1|	hypothetical protein DCAR_014541 [Daucus carota subsp. sativus]
TRINITY_DN25689_c0_g1	66.2276	29.1742	1.1827	gi|565362068|ref|XP_006347774.1|	PREDICTED: annexin D4-like [Solanum tuberosum]
TRINITY_DN28276_c0_g1	366.745	162.128	1.1776	gi|697183206|ref|XP_009600625.1|	PREDICTED: inositol-3-phosphate synthase-like [Nicotiana tomentosiformis]
TRINITY_DN27573_c3_g5	66.3902	29.4893	1.1708	gi|747054455|ref|XP_011073435.1|	uncharacterized protein LOC105158387 [Sesamum indicum]
TRINITY_DN33606_c0_g9	99.129	44.4078	1.1585	gi|697097952|ref|XP_009624204.1|	PREDICTED: FK506-binding protein 4-like [Nicotiana tomentosiformis]
TRINITY_DN30778_c1_g2	90.3449	41.1463	1.1347	gi|723684293|ref|XP_010317536.1|	protein NUCLEAR FUSION DEFECTIVE 4 isoform X3 [Solanum lycopersicum]
TRINITY_DN20463_c0_g1	86.226	39.382	1.1306	gi|1035919464|gb|OAY49054.1|	hypothetical protein MANES_05G025800 [Manihot esculenta]
TRINITY_DN29940_c1_g3	207.083	95.21	1.121	gi|1027857649|ref|NP_001312197.1|	glutamate dehydrogenase B-like precursor [Nicotiana tabacum]
TRINITY_DN33963_c1_g2	78.8553	36.2945	1.1195	gi|1026025885|ref|XP_016559220.1|	PREDICTED: ferredoxin--nitrite reductase, chloroplastic-like [Capsicum annuum]
TRINITY_DN27975_c1_g3	131.48	60.8058	1.1126	gi|1026071012|ref|XP_016579901.1|	PREDICTED: geraniol 8-hydroxylase-like isoform X2 [Capsicum annuum]
TRINITY_DN34424_c0_g2	147.197	68.1782	1.1104	gi|183238710|gb|ACC60981.1|	beta-galactosidase 1 precursor [Petunia x hybrida]
TRINITY_DN35210_c0_g1	111.915	51.8582	1.1098	gi|1040863527|ref|XP_017242254.1|	PREDICTED: subtilisin-like protease SBT1.7 [Daucus carota subsp. sativus]
TRINITY_DN33912_c0_g2	94.6263	43.8558	1.1095	gi|950980540|ref|XP_014502088.1|	uncharacterized protein LOC106762603 isoform X4 [Vigna radiata var. radiata]
TRINITY_DN32524_c1_g2	180.365	84.4351	1.095	gi|970003836|ref|XP_015062696.1|	protein TWIN LOV 1-like isoform X2 [Solanum pennellii]
TRINITY_DN26719_c2_g1	77.1752	36.6095	1.0759	gi|1026100524|ref|XP_016549356.1|	PREDICTED: LOW QUALITY PROTEIN: low affinity sulfate transporter 3-like [Capsicum annuum]
TRINITY_DN27800_c2_g1	110.614	52.4884	1.0755	-	-
TRINITY_DN35426_c0_g1	364.902	173.155	1.0754	gi|12240240|gb|AAG49585.1|AF325496_1	phenylalanine ammonia-lyase [Ipomoea nil]
TRINITY_DN28924_c3_g2	364.848	173.659	1.071	gi|40287548|gb|AAR83888.1|	auxin-repressed protein ARP1 [Capsicum annuum]
TRINITY_DN17263_c0_g1	125.356	59.9237	1.0648	gi|697161668|ref|XP_009589620.1|	PREDICTED: non-specific lipid-transfer protein 2-like [Nicotiana tomentosiformis]
TRINITY_DN30647_c1_g2	169.742	82.2297	1.0456	gi|76446046|gb|ABA42894.1|	trypsin proteinase inhibitor precursor [Nicotiana megalosiphon]
TRINITY_DN26304_c0_g3	217.001	105.67	1.0381	gi|970041547|ref|XP_015082174.1|	probable glutathione S-transferase parC isoform X2 [Solanum pennellii]
TRINITY_DN34441_c1_g1	108.121	52.7404	1.0357	gi|698538934|ref|XP_009765293.1|	PREDICTED: stem-specific protein TSJT1-like [Nicotiana sylvestris]
TRINITY_DN24646_c0_g1	321.274	157.15	1.0317	gi|661896205|emb|CDP00783.1|	unnamed protein product [Coffea canephora]
TRINITY_DN33140_c2_g1	289.678	141.901	1.0296	gi|1025364392|ref|XP_016513567.1|	PREDICTED: titin-like isoform X10 [Nicotiana tabacum]
TRINITY_DN29248_c1_g2	157.711	77.6929	1.0214	gi|1021560392|ref|XP_016171459.1|	probable solanesyl-diphosphate synthase 3, chloroplastic [Arachis ipaensis]
TRINITY_DN29841_c0_g1	102.539	50.8501	1.0119	gi|1024004027|gb|KZV30798.1|	acyl-coenzyme A oxidase 2, peroxisomal-like [Dorcoceras hygrometricum]
TRINITY_DN35752_c1_g1	523.48	260.804	1.0052	gi|743913454|ref|XP_011000639.1|	PREDICTED: myosin-9-like [Populus euphratica]
TRINITY_DN24892_c0_g1	447.334	920.027	-1.0403	gi|502124986|ref|XP_004498751.1|	14 kDa proline-rich protein DC2.15-like [Cicer arietinum]
TRINITY_DN31401_c3_g1	396.769	816.878	-1.0418	gi|697159602|ref|XP_009588563.1|	PREDICTED: chlorophyll a-b binding protein CP29.2, chloroplastic [Nicotiana tomentosiformis]
TRINITY_DN33996_c2_g2	114.896	236.859	-1.0437	gi|1050589504|ref|XP_017616054.1|	PREDICTED: photosystem I reaction center subunit N, chloroplastic-like [Gossypium arboreum]
TRINITY_DN31405_c1_g7	132.28	274.243	-1.0519	gi|698488693|ref|XP_009790937.1|	PREDICTED: chlorophyll a-b binding protein 40, chloroplastic-like, partial [Nicotiana sylvestris]
TRINITY_DN34147_c2_g2	81.6735	169.437	-1.0528	gi|565381898|ref|XP_006357295.1|	PREDICTED: uroporphyrinogen decarboxylase, chloroplastic [Solanum tuberosum]
TRINITY_DN31515_c1_g1	82.7032	171.832	-1.055	gi|698435953|ref|XP_009801271.1|	PREDICTED: carbonic anhydrase, chloroplastic isoform X3 [Nicotiana sylvestris]
TRINITY_DN31401_c3_g2	599.951	1249.45	-1.0584	gi|848900237|ref|XP_012850271.1|	PREDICTED: chlorophyll a-b binding protein CP29.2, chloroplastic [Erythranthe guttata]
TRINITY_DN35618_c2_g4	91.4288	190.609	-1.0599	gi|195620680|gb|ACG32170.1|	chlorophyll a-b binding protein 8 [Zea mays]
TRINITY_DN23488_c0_g1	78.9637	165.215	-1.0651	gi|1009174935|ref|XP_015868608.1|	50S ribosomal protein 6, chloroplastic [Ziziphus jujuba]
TRINITY_DN32465_c1_g2	1237.51	2592.28	-1.0668	gi|147860827|emb|CAN83151.1|	hypothetical protein VITISV_031291 [Vitis vinifera]
TRINITY_DN29978_c0_g1	245.671	516.692	-1.0726	gi|1026036227|ref|XP_016564271.1|	PREDICTED: glutamate-1-semialdehyde 2,1-aminomutase, chloroplastic [Capsicum annuum]
TRINITY_DN27925_c1_g2	1236.45	2602.86	-1.0739	gi|698488693|ref|XP_009790937.1|	PREDICTED: chlorophyll a-b binding protein 40, chloroplastic-like, partial [Nicotiana sylvestris]
TRINITY_DN30218_c4_g2	766.697	1616.34	-1.076	gi|698466505|ref|XP_009782924.1|	PREDICTED: chlorophyll a-b binding protein 50, chloroplastic-like [Nicotiana sylvestris]
TRINITY_DN28092_c1_g2	244.749	516.125	-1.0764	gi|1025245960|ref|XP_016487830.1|	PREDICTED: chlorophyll a-b binding protein 21, chloroplastic-like [Nicotiana tabacum]
TRINITY_DN34995_c1_g5	126.71	269.754	-1.0901	gi|1025245958|ref|XP_016487829.1|	PREDICTED: chlorophyll a-b binding protein 21, chloroplastic-like [Nicotiana tabacum]
TRINITY_DN28092_c0_g1	167.44	356.762	-1.0913	gi|1051290140|ref|NP_001316912.1|	chlorophyll a-b binding protein 3C, chloroplastic [Solanum lycopersicum]
TRINITY_DN27336_c1_g1	75.5493	161.183	-1.0932	gi|743876371|ref|XP_011035177.1|	PREDICTED: non-specific phospholipase C1-like [Populus euphratica]
TRINITY_DN28833_c4_g1	928.054	1988.38	-1.0993	gi|1028982908|ref|XP_016694926.1|	PREDICTED: 36.4 kDa proline-rich protein-like [Gossypium hirsutum]
TRINITY_DN34995_c2_g1	84.8418	183.344	-1.1117	gi|698488691|ref|XP_009790936.1|	PREDICTED: chlorophyll a-b binding protein 40, chloroplastic-like [Nicotiana sylvestris]
TRINITY_DN27163_c3_g2	108.988	235.599	-1.1122	gi|848927426|ref|XP_012827475.1|	PREDICTED: photosystem I reaction center subunit III, chloroplastic [Erythranthe guttata]
TRINITY_DN29312_c3_g4	89.4777	193.444	-1.1123	gi|110278950|sp|P84872.1|FER_ATRBE	RecName: Full=Ferredoxin
TRINITY_DN30997_c1_g1	830.23	1824.55	-1.136	gi|694407494|ref|XP_009378484.1|	PREDICTED: protochlorophyllide reductase, chloroplastic [Pyrus x bretschneideri]
TRINITY_DN31405_c1_g4	1427.08	3149.26	-1.1419	gi|698466501|ref|XP_009782923.1|	PREDICTED: chlorophyll a-b binding protein 50, chloroplastic-like [Nicotiana sylvestris]
TRINITY_DN27925_c1_g3	96.4685	216.045	-1.1632	gi|242088861|ref|XP_002440263.1|	chlorophyll a-b binding protein M9, chloroplastic [Sorghum bicolor]
TRINITY_DN29834_c0_g2	108.609	246.185	-1.1806	gi|1026079940|ref|XP_016539209.1|	PREDICTED: chlorophyll a-b binding protein CP24 10A, chloroplastic [Capsicum annuum]
TRINITY_DN25674_c0_g1	60.2118	137.617	-1.1925	gi|1040837149|ref|XP_017232084.1|	PREDICTED: uncharacterized membrane protein YuiD [Daucus carota subsp. sativus]
TRINITY_DN27925_c1_g4	697.292	1613.78	-1.2106	gi|697169898|ref|XP_009593856.1|	PREDICTED: chlorophyll a-b binding protein 40, chloroplastic-like [Nicotiana tomentosiformis]
TRINITY_DN34995_c1_g3	84.2332	196.616	-1.2229	gi|2196772|gb|AAB61237.1|	chlorophyll a/b-binding protein [Mesembryanthemum crystallinum]
TRINITY_DN34651_c2_g1	49.21	115.185	-1.2269	gi|947048551|gb|KRG98079.1|	hypothetical protein GLYMA_18G049400 [Glycine max]
TRINITY_DN29247_c0_g6	40.6471	97.9195	-1.2684	gi|1051290053|ref|NP_001316908.1|	chlorophyll a-b binding protein CAB11 [Solanum lycopersicum]
TRINITY_DN27982_c6_g1	89.4799	217.074	-1.2785	gi|743899337|ref|XP_011042952.1|	PREDICTED: acyl carrier protein 4, chloroplastic-like [Populus euphratica]
TRINITY_DN28323_c0_g1	68.2871	173.722	-1.3471	gi|565399682|ref|XP_006365376.1|	PREDICTED: inositol monophosphatase 2 [Solanum tuberosum]
TRINITY_DN30645_c0_g2	145.65	374.147	-1.3611	gi|763799960|gb|KJB66915.1|	hypothetical protein B456_010G165000 [Gossypium raimondii]
TRINITY_DN29257_c7_g3	35.1191	90.2321	-1.3614	gi|747096377|ref|XP_011096107.1|	probable xyloglucan endotransglucosylase/hydrolase protein 8 [Sesamum indicum]
TRINITY_DN26465_c2_g2	59.2905	154.693	-1.3835	gi|720005174|ref|XP_010257571.1|	PREDICTED: protein YLS3 [Nelumbo nucifera]
TRINITY_DN25523_c0_g2	39.0212	104.41	-1.4199	gi|1026106636|ref|XP_016552315.1|	PREDICTED: xylem cysteine proteinase 1-like [Capsicum annuum]
TRINITY_DN25675_c0_g3	36.5791	100.44	-1.4572	gi|269974854|gb|ACZ55224.1|	S-adenosyl-L-methionine:nicotinic acid carboxyl methyltransferase [Nicotiana gossei]
TRINITY_DN30473_c0_g1	161.721	447.128	-1.4672	gi|747040785|ref|XP_011098411.1|	UDP-sulfoquinovose synthase, chloroplastic isoform X2 [Sesamum indicum]
TRINITY_DN31781_c0_g1	37.7205	106.681	-1.4999	gi|802612303|ref|XP_012074649.1|	luminal-binding protein 5 [Jatropha curcas]
TRINITY_DN25274_c0_g1	83.3536	241.018	-1.5318	gi|343481065|gb|AEM44784.1|	cyclophilin [Momordica charantia]
TRINITY_DN30645_c0_g5	32.71	96.0726	-1.5544	gi|169201|gb|AAA33704.1|	Major Cab protein, partial [Petunia x hybrida]
TRINITY_DN31405_c0_g1	23.0501	68.3615	-1.5684	gi|53793542|dbj|BAD52991.1|	a/b-binding protein precursor-like [Oryza sativa Japonica Group]
TRINITY_DN33894_c1_g1	80.3728	239.506	-1.5753	gi|971560958|ref|XP_015166824.1|	PREDICTED: uncharacterized protein LOC102583756 isoform X3 [Solanum tuberosum]
TRINITY_DN34045_c0_g2	37.1243	111.467	-1.5862	gi|567216872|ref|XP_006412065.1|	ganglioside-induced differentiation-associated protein 2 [Eutrema salsugineum]
TRINITY_DN31439_c2_g1	117.931	365.402	-1.6315	gi|700255523|gb|AIU49380.1|	galactose mutarotase-like superfamily protein, partial [Solanum lycopersicum]
TRINITY_DN33821_c0_g2	37.0159	119.028	-1.6851	gi|661889788|emb|CDP06508.1|	unnamed protein product [Coffea canephora]
TRINITY_DN33821_c0_g1	32.7886	122.872	-1.9059	gi|641834243|gb|KDO53240.1|	hypothetical protein CISIN_1g009759mg [Citrus sinensis]
TRINITY_DN32703_c0_g1	25.7431	109.009	-2.0822	gi|645221603|ref|XP_008245613.1|	PREDICTED: phospholipase D zeta 1 [Prunus mume]
TRINITY_DN30726_c1_g8	21.4616	102.141	-2.2507	gi|225430277|ref|XP_002285094.1|	PREDICTED: SPX domain-containing protein 1 [Vitis vinifera]
TRINITY_DN22169_c0_g1	17.2885	85.0652	-2.2988	gi|1026093385|ref|XP_016545854.1|	PREDICTED: uncharacterized protein LOC107845871 [Capsicum annuum]
TRINITY_DN32782_c5_g3	9.53851	47.8255	-2.3259	-	-
TRINITY_DN31256_c3_g1	10.1889	55.1348	-2.436	gi|661895855|emb|CDP00433.1|	unnamed protein product [Coffea canephora]
TRINITY_DN33729_c4_g1	29.2117	159.103	-2.4453	gi|743889013|ref|XP_011038621.1|	PREDICTED: uncharacterized protein LOC105135454 [Populus euphratica]
TRINITY_DN47068_c0_g1	34.4145	202.77	-2.5588	-	-
TRINITY_DN32782_c5_g7	6.77451	40.2642	-2.5713	-	-
TRINITY_DN29557_c0_g1	5.79898	35.6644	-2.6206	gi|848886887|ref|XP_012843683.1|	PREDICTED: (+)-neomenthol dehydrogenase-like isoform X1 [Erythranthe guttata]
TRINITY_DN31093_c0_g3	5.74478	37.3657	-2.7014	gi|1026010336|ref|XP_016556876.1|	PREDICTED: uncharacterized protein LOC107856369 [Capsicum annuum]
TRINITY_DN31310_c1_g1	28.5071	194.138	-2.7677	gi|1025069782|ref|XP_016451762.1|	PREDICTED: putative glycerol-3-phosphate transporter 1 isoform X1 [Nicotiana tabacum]
TRINITY_DN33826_c2_g3	5.5822	48.0776	-3.1065	gi|823230345|ref|XP_012447899.1|	PREDICTED: uncharacterized protein LOC105771044 [Gossypium raimondii]
TRINITY_DN31229_c5_g1	18.2099	165.215	-3.1816	gi|645250123|ref|XP_008231063.1|	PREDICTED: glycerophosphodiester phosphodiesterase GDPD1, chloroplastic-like [Prunus mume]
TRINITY_DN45647_c0_g1	2.38463	22.621	-3.2458	-	-
TRINITY_DN26203_c4_g1	8.45459	86.5144	-3.3551	gi|661885794|emb|CDP10411.1|	unnamed protein product [Coffea canephora]
TRINITY_DN28032_c6_g1	2.43882	25.3935	-3.3802	gi|938148795|ref|NP_001234551.2|	intracellular ribonuclease LX precursor [Solanum lycopersicum]
TRINITY_DN38852_c0_g1	3.08918	33.3329	-3.4317	-	-
TRINITY_DN22600_c0_g2	2.33043	25.5826	-3.4565	gi|460367274|ref|XP_004229500.1|	uncharacterized protein LOC101249206 [Solanum lycopersicum]
TRINITY_DN30711_c0_g1	2.49302	28.166	-3.498	gi|734391226|gb|KHN27133.1|	Putative peptide/nitrate transporter [Glycine soja]
TRINITY_DN28915_c2_g1	6.39514	90.2321	-3.8186	gi|565382073|ref|XP_006357374.1|	PREDICTED: inorganic pyrophosphatase 1-like [Solanum tuberosum]
TRINITY_DN25359_c0_g1	1.95106	30.5604	-3.9693	gi|1039698653|gb|ANN22417.1|	SPX domain-containing protein 3 [Camellia oleifera]
TRINITY_DN28915_c2_g2	2.60141	73.7231	-4.8248	gi|565382071|ref|XP_006357373.1|	PREDICTED: inorganic pyrophosphatase 2-like isoform X3 [Solanum tuberosum]
TRINITY_DN21265_c0_g1	1.08392	37.6807	-5.1195	gi|596139544|ref|XP_007222407.1|	purple acid phosphatase 8 [Prunus persica]

## Sheet: m4405-25 vs WT
Gene_id	RPKM_m4405-25	RPKM_WT	log2FoldChange	NR_ID	NR_Description
TRINITY_DN27404_c1_g4	67.0138	3.21373	4.3821	gi|565393388|ref|XP_006362360.1|	PREDICTED: non-specific lipid-transfer protein 2-like [Solanum tuberosum]
TRINITY_DN24119_c0_g1	65.0069	4.23142	3.9414	gi|1026083877|ref|XP_016541270.1|	PREDICTED: small heat shock protein, chloroplastic-like [Capsicum annuum]
TRINITY_DN25201_c0_g2	26.0028	1.71399	3.9232	gi|970033428|ref|XP_015078018.1|	17.7 kDa class I heat shock protein-like [Solanum pennellii]
TRINITY_DN31187_c0_g4	40.0704	2.91057	3.7832	gi|697125303|ref|XP_009616673.1|	PREDICTED: 17.3 kDa class II heat shock protein-like [Nicotiana tomentosiformis]
TRINITY_DN31187_c0_g2	20.3319	1.60687	3.6614	gi|1025181364|ref|XP_016472899.1|	PREDICTED: 17.3 kDa class II heat shock protein-like isoform X1 [Nicotiana tabacum]
TRINITY_DN31187_c0_g3	138.022	11.1763	3.6264	gi|1026035094|ref|XP_016563710.1|	PREDICTED: 17.3 kDa class II heat shock protein [Capsicum annuum]
TRINITY_DN27943_c0_g1	20.1565	1.71399	3.5558	gi|694351831|ref|XP_009357652.1|	PREDICTED: uncharacterized protein LOC103948365 [Pyrus x bretschneideri]
TRINITY_DN47721_c0_g1	40.4875	3.64223	3.4746	gi|661896424|emb|CDO99613.1|	unnamed protein product [Coffea canephora]
TRINITY_DN30362_c1_g3	26.439	2.73167	3.2748	gi|1025259316|ref|XP_016490701.1|	PREDICTED: crocetin glucosyltransferase, chloroplastic-like isoform X1 [Nicotiana tabacum]
TRINITY_DN24377_c0_g1	145.022	15.3724	3.2379	gi|1028951254|ref|XP_016719001.1|	PREDICTED: uncharacterized protein LOC107931583 [Gossypium hirsutum]
TRINITY_DN32923_c1_g1	28.0969	2.99949	3.2276	gi|1025326482|ref|XP_016505159.1|	PREDICTED: pathogenesis-related protein STH-2-like [Nicotiana tabacum]
TRINITY_DN24803_c0_g2	24.4321	2.89236	3.0785	gi|723719964|ref|XP_010324594.1|	auxin-responsive protein SAUR36-like [Solanum lycopersicum]
TRINITY_DN26827_c0_g1	50.2604	7.01665	2.8406	gi|1040880464|ref|XP_017250115.1|	PREDICTED: uncharacterized oxidoreductase At4g09670-like [Daucus carota subsp. sativus]
TRINITY_DN33098_c0_g1	26.7881	3.96361	2.7567	gi|1026066207|ref|XP_016577508.1|	PREDICTED: uncharacterized protein LOC107875339 [Capsicum annuum]
TRINITY_DN28213_c1_g1	41.4473	6.15966	2.7504	gi|1063526303|ref|XP_007009206.2|	PREDICTED: uncharacterized protein LOC18586022 [Theobroma cacao]
TRINITY_DN26780_c2_g1	41.0983	6.21322	2.7257	-	-
TRINITY_DN29517_c1_g2	3708.71	589.559	2.6532	gi|802708115|ref|XP_012084444.1|	fructose-bisphosphate aldolase 1, chloroplastic [Jatropha curcas]
TRINITY_DN33907_c0_g4	42.2327	6.96309	2.6006	gi|565368462|ref|XP_006350864.1|	PREDICTED: laccase-3-like [Solanum tuberosum]
TRINITY_DN24861_c0_g2	33.8559	5.73116	2.5625	gi|1040890811|ref|XP_017253889.1|	PREDICTED: uncharacterized protein LOC108223927 [Daucus carota subsp. sativus]
TRINITY_DN30983_c1_g1	102.179	17.4077	2.5533	gi|388507802|gb|AFK41967.1|	unknown [Lotus japonicus]
TRINITY_DN18142_c0_g1	95.3725	17.247	2.4672	gi|297311939|gb|EFH42363.1|	hypothetical protein ARALYDRAFT_331885 [Arabidopsis lyrata subsp. lyrata]
TRINITY_DN28238_c1_g4	56.2811	10.766	2.3862	gi|697191618|ref|XP_009604878.1|	PREDICTED: probable aquaporin TIP-type RB7-18C [Nicotiana tomentosiformis]
TRINITY_DN28516_c2_g1	454.612	87.6814	2.3743	gi|747071195|ref|XP_011082454.1|	protein SENESCENCE-ASSOCIATED GENE 21, mitochondrial [Sesamum indicum]
TRINITY_DN29517_c1_g5	602.775	118.158	2.3509	gi|508705963|gb|EOX97859.1|	Fructose-bisphosphate aldolase 1 [Theobroma cacao]
TRINITY_DN32797_c5_g1	73.3836	14.4082	2.3486	gi|657302736|ref|YP_009040358.1|	ribosomal protein S3 [Hyoscyamus niger]
TRINITY_DN22775_c0_g3	43.6288	8.62352	2.3389	gi|848869346|ref|XP_012835299.1|	PREDICTED: beta-amyrin 28-oxidase-like isoform X1 [Erythranthe guttata]
TRINITY_DN30437_c5_g2	59.3351	12.0515	2.2997	gi|723748845|ref|XP_010313950.1|	cellulose synthase-like protein E6 isoform X2 [Solanum lycopersicum]
TRINITY_DN35809_c2_g3	37.0845	7.55227	2.2958	gi|604336038|gb|EYU39884.1|	hypothetical protein MIMGU_mgv1a003452mg [Erythranthe guttata]
TRINITY_DN32720_c6_g1	349.118	72.5233	2.2672	gi|726965363|ref|NP_001289823.1|	aquaporin PIP2-1 [Solanum lycopersicum]
TRINITY_DN33097_c0_g1	207.76	43.6532	2.2508	gi|698497903|ref|XP_009794895.1|	PREDICTED: beta-amylase 3, chloroplastic-like, partial [Nicotiana sylvestris]
TRINITY_DN26670_c0_g1	37.8698	8.35571	2.1802	gi|661886561|emb|CDP09925.1|	unnamed protein product [Coffea canephora]
TRINITY_DN28929_c1_g1	380.879	84.789	2.1674	gi|697162336|ref|XP_009589966.1|	PREDICTED: 14 kDa proline-rich protein DC2.15-like [Nicotiana tomentosiformis]
TRINITY_DN26279_c3_g5	195.981	44.5102	2.1385	gi|223538870|gb|EEF40468.1|	conserved hypothetical protein [Ricinus communis]
TRINITY_DN34922_c0_g3	78.5318	17.8362	2.1385	gi|460401823|ref|XP_004246415.1|	ribulose bisphosphate carboxylase/oxygenase activase 1, chloroplastic isoform X1 [Solanum lycopersicum]
TRINITY_DN24261_c0_g3	39.7895	9.10558	2.1276	gi|460408374|ref|XP_004249620.1|	UDP-glycosyltransferase 73C3-like [Solanum lycopersicum]
TRINITY_DN34922_c1_g2	5964.06	1381.69	2.1099	gi|697180394|ref|XP_009599178.1|	PREDICTED: ribulose bisphosphate carboxylase/oxygenase activase 1, chloroplastic isoform X2 [Nicotiana tomentosiformis]
TRINITY_DN24484_c0_g1	75.1288	17.4613	2.1052	gi|697178284|ref|XP_009598118.1|	PREDICTED: uncharacterized protein LOC104093986 [Nicotiana tomentosiformis]
TRINITY_DN26304_c0_g3	379.483	89.8239	2.0789	gi|970041547|ref|XP_015082174.1|	probable glutathione S-transferase parC isoform X2 [Solanum pennellii]
TRINITY_DN24754_c0_g1	45.4612	10.8196	2.071	gi|590592074|ref|XP_007017175.1|	PREDICTED: ethylene-responsive transcription factor RAP2-1 [Theobroma cacao]
TRINITY_DN33005_c0_g1	78.8808	18.9075	2.0607	gi|970052886|ref|XP_015088064.1|	probable sucrose-phosphate synthase 2 [Solanum pennellii]
TRINITY_DN29096_c3_g2	48.777	11.8373	2.0429	gi|77548423|gb|ABA91220.1|	retrotransposon protein, putative, unclassified [Oryza sativa Japonica Group]
TRINITY_DN30416_c3_g1	65.1814	16.1222	2.0154	gi|970042109|ref|XP_015082442.1|	uncharacterized protein LOC107026101 [Solanum pennellii]
TRINITY_DN27525_c4_g1	87.4321	21.6927	2.011	gi|508726486|gb|EOY18383.1|	Alpha/beta-Hydrolases superfamily protein [Theobroma cacao]
TRINITY_DN33418_c0_g4	66.4903	16.6579	1.9969	gi|566210362|ref|XP_002323697.2|	protein LURP-one-related 8 [Populus trichocarpa]
TRINITY_DN32400_c0_g1	573.282	144.725	1.9859	gi|568215513|ref|NP_001275061.1|	light-induced protein, chloroplastic [Solanum tuberosum]
TRINITY_DN29296_c0_g1	60.5568	15.3188	1.983	gi|743916540|ref|XP_011002243.1|	PREDICTED: uncharacterized protein LOC105109291 [Populus euphratica]
TRINITY_DN27554_c1_g2	562.724	142.368	1.9828	gi|970028843|ref|XP_015075745.1|	uncharacterized protein LOC107020131 isoform X3 [Solanum pennellii]
TRINITY_DN31157_c3_g4	45.6357	11.623	1.9732	gi|418730186|gb|AFX66991.1|	proteinase inhibitor I [Solanum tuberosum]
TRINITY_DN29997_c2_g4	69.3698	17.9433	1.9509	gi|661882999|emb|CDP13207.1|	unnamed protein product [Coffea canephora]
TRINITY_DN32102_c0_g4	200.692	52.0089	1.9482	gi|969997312|ref|XP_015067276.1|	linoleate 13S-lipoxygenase 2-1, chloroplastic-like isoform X1 [Solanum pennellii]
TRINITY_DN27914_c5_g1	241.791	63.2034	1.9357	gi|1012226303|ref|XP_015937117.1|	uncharacterized protein LOC107462941 [Arachis duranensis]
TRINITY_DN32764_c3_g3	510.893	135.03	1.9197	gi|565472660|ref|XP_006294132.1|	ribulose bisphosphate carboxylase/oxygenase activase, chloroplastic isoform X1 [Capsella rubella]
TRINITY_DN25969_c1_g1	134.638	35.9938	1.9033	gi|460368807|ref|XP_004230256.1|	dormancy-associated protein homolog 3 [Solanum lycopersicum]
TRINITY_DN26736_c3_g5	65.6177	17.622	1.8967	gi|1026040246|ref|XP_016566186.1|	PREDICTED: crocetin glucosyltransferase, chloroplastic-like [Capsicum annuum]
TRINITY_DN28787_c4_g2	67.7119	18.2112	1.8946	-	-
TRINITY_DN35250_c4_g2	1042.64	281.577	1.8886	gi|548526|sp|P35477.1|PLAS2_TOBAC	RecName: Full=Plastocyanin B'/B''
TRINITY_DN26436_c3_g1	151.13	40.868	1.8867	gi|661898191|emb|CDO98158.1|	unnamed protein product [Coffea canephora]
TRINITY_DN34537_c2_g2	48.9515	13.2834	1.8817	-	-
TRINITY_DN27510_c1_g1	55.9321	15.3188	1.8684	gi|1026087712|ref|XP_016543006.1|	PREDICTED: 1-aminocyclopropane-1-carboxylate oxidase homolog 1-like [Capsicum annuum]
TRINITY_DN27975_c1_g3	184.724	51.6876	1.8375	gi|1026071012|ref|XP_016579901.1|	PREDICTED: geraniol 8-hydroxylase-like isoform X2 [Capsicum annuum]
TRINITY_DN35186_c1_g2	211.068	59.16	1.835	-	-
TRINITY_DN31248_c0_g1	67.2756	18.9075	1.8311	gi|661883133|emb|CDP13341.1|	unnamed protein product [Coffea canephora]
TRINITY_DN24927_c0_g1	717.606	202.197	1.8274	gi|565374777|ref|XP_006353927.1|	PREDICTED: cysteine protease inhibitor 10-like [Solanum tuberosum]
TRINITY_DN30884_c3_g1	324.075	91.8057	1.8197	gi|747098440|ref|XP_011097233.1|	uncharacterized protein ycf36 [Sesamum indicum]
TRINITY_DN30529_c2_g3	116.925	33.2086	1.816	gi|661880651|emb|CDP15681.1|	unnamed protein product [Coffea canephora]
TRINITY_DN32524_c1_g2	250.604	71.7734	1.8039	gi|970003836|ref|XP_015062696.1|	protein TWIN LOV 1-like isoform X2 [Solanum pennellii]
TRINITY_DN35250_c4_g3	964.458	277.238	1.7986	gi|1025270240|ref|XP_016493441.1|	PREDICTED: plastocyanin A'/A'' [Nicotiana tabacum]
TRINITY_DN31844_c3_g1	323.202	93.1447	1.7949	gi|1009176951|ref|XP_015869706.1|	phospholipid hydroperoxide glutathione peroxidase 1, chloroplastic-like [Ziziphus jujuba]
TRINITY_DN27314_c0_g1	583.936	168.801	1.7905	gi|225905973|gb|ACO35888.1|	ribulose-1,5-bisphosphate carboxylase/oxygenase small subunit, partial [Ageratina adenophora]
TRINITY_DN34922_c1_g3	122.946	35.726	1.783	gi|21950712|gb|AAM78591.1|	rubisco activase [Chenopodium quinoa]
TRINITY_DN24544_c0_g1	84.6398	24.6386	1.7804	gi|1026003130|ref|XP_016553423.1|	PREDICTED: EID1-like F-box protein 3 [Capsicum annuum]
TRINITY_DN29303_c5_g1	194.323	56.6688	1.7778	gi|255580588|ref|XP_002531118.1|	aquaporin TIP1-3 [Ricinus communis]
TRINITY_DN33629_c4_g1	83.5055	24.7458	1.7547	gi|970021891|ref|XP_015072218.1|	uncharacterized protein LOC107016244 [Solanum pennellii]
TRINITY_DN29603_c3_g1	62.0401	18.5861	1.739	gi|674252228|gb|KFK44993.1|	hypothetical protein AALP_AA1G330100 [Arabis alpina]
TRINITY_DN35284_c4_g1	201.565	61.1681	1.7204	gi|1030178281|ref|YP_009253055.1|	ribosomal protein S16 (chloroplast) [Iochroma ellipticum]
TRINITY_DN30301_c1_g3	196.853	60.686	1.6977	gi|743831219|ref|XP_011023991.1|	PREDICTED: thylakoid lumenal 17.9 kDa protein, chloroplastic [Populus euphratica]
TRINITY_DN25167_c0_g1	1156.51	358.599	1.6893	gi|225434658|ref|XP_002280087.1|	PREDICTED: uncharacterized protein LOC100265554 [Vitis vinifera]
TRINITY_DN30539_c4_g1	180.798	56.0797	1.6888	gi|224099343|ref|XP_002311446.1|	ATP-dependent Clp protease adapter protein CLPS1, chloroplastic [Populus trichocarpa]
TRINITY_DN25922_c2_g12	81.3241	25.4421	1.6765	gi|743856758|ref|XP_011030000.1|	PREDICTED: CDGSH iron-sulfur domain-containing protein NEET-like [Populus euphratica]
TRINITY_DN26735_c0_g1	108.374	34.0656	1.6696	gi|976902566|gb|KVH90508.1|	DnaJ domain-containing protein [Cynara cardunculus var. scolymus]
TRINITY_DN27283_c3_g1	350.863	110.392	1.6683	gi|1035919168|gb|OAY48758.1|	hypothetical protein MANES_05G003500 [Manihot esculenta]
TRINITY_DN28975_c4_g1	375.818	118.426	1.666	gi|723218810|gb|AIX87530.1|	violaxanthin de-epoxidase [Lycium ruthenicum]
TRINITY_DN27404_c1_g3	209.68	66.4172	1.6586	gi|565356841|ref|XP_006345269.1|	PREDICTED: non-specific lipid-transfer protein 2-like [Solanum tuberosum]
TRINITY_DN32764_c3_g2	147.814	46.9741	1.6538	gi|19988|emb|CAA78702.1|	ribulose bisphosphate carboxylase activase, partial [Nicotiana tabacum]
TRINITY_DN28284_c3_g2	878.16	279.488	1.6517	gi|255568816|ref|XP_002525379.1|	2-methylene-furan-3-one reductase [Ricinus communis]
TRINITY_DN30413_c0_g2	124.168	39.7967	1.6416	gi|698524472|ref|XP_009759044.1|	PREDICTED: cytochrome P450 85A1-like [Nicotiana sylvestris]
TRINITY_DN34109_c1_g3	3494.32	1122.4	1.6384	gi|1026027621|ref|XP_016560066.1|	PREDICTED: oxygen-evolving enhancer protein 3-2, chloroplastic [Capsicum annuum]
TRINITY_DN30712_c4_g1	480.44	154.473	1.637	gi|1026039081|ref|XP_016565605.1|	PREDICTED: uncharacterized protein LOC107863917 isoform X2 [Capsicum annuum]
TRINITY_DN34922_c0_g4	308.194	99.3579	1.6331	gi|305855753|gb|ADM67717.1|	putative rubisco activase, partial [Rhododendron hyperythrum]
TRINITY_DN27593_c1_g2	2557.43	825.18	1.6319	gi|255546007|ref|XP_002514063.1|	uncharacterized protein LOC8268448 [Ricinus communis]
TRINITY_DN29278_c1_g6	71.9002	23.2996	1.6257	gi|641835153|gb|KDO54133.1|	hypothetical protein CISIN_1g024033mg [Citrus sinensis]
TRINITY_DN25972_c0_g2	411.419	133.852	1.62	gi|568841631|ref|XP_006474761.1|	photosystem I reaction center subunit V, chloroplastic [Citrus sinensis]
TRINITY_DN35512_c7_g1	316.92	103.857	1.6095	gi|747100511|ref|XP_011098346.1|	mpv17-like protein isoform X1 [Sesamum indicum]
TRINITY_DN24306_c0_g1	74.4307	24.4244	1.6076	gi|970026685|ref|XP_015074658.1|	uncharacterized protein LOC107018640 [Solanum pennellii]
TRINITY_DN28756_c9_g3	109.159	35.8331	1.6071	gi|743904143|ref|XP_011045433.1|	PREDICTED: uncharacterized protein LOC105140338 [Populus euphratica]
TRINITY_DN26771_c0_g1	135.686	44.5638	1.6063	gi|1035927834|gb|OAY57421.1|	hypothetical protein MANES_02G095700 [Manihot esculenta]
TRINITY_DN31579_c0_g2	71.464	23.5138	1.6037	gi|357517015|ref|XP_003628796.1|	uncharacterized protein LOC11444793 [Medicago truncatula]
TRINITY_DN35301_c3_g3	117.274	38.6184	1.6025	gi|641826061|gb|KDO45306.1|	hypothetical protein CISIN_1g016293mg [Citrus sinensis]
TRINITY_DN22586_c0_g1	150.519	49.6522	1.6	gi|1027859195|ref|NP_001313072.1|	UDP-glucose flavonoid 3-O-glucosyltransferase 6-like [Nicotiana tabacum]
TRINITY_DN25580_c0_g1	528.519	174.345	1.6	gi|902211130|gb|KNA16621.1|	hypothetical protein SOVF_087440 [Spinacia oleracea]
TRINITY_DN38212_c0_g1	68.3227	22.6033	1.5958	gi|698563602|ref|XP_009772747.1|	PREDICTED: uncharacterized protein LOC104223091 [Nicotiana sylvestris]
TRINITY_DN17230_c0_g1	69.457	23.0318	1.5925	gi|1026027232|ref|XP_016559884.1|	PREDICTED: allantoinase isoform X1 [Capsicum annuum]
TRINITY_DN32083_c4_g4	488.555	162.186	1.5909	gi|21593520|gb|AAM65487.1|	chlorophyll a/b-binding protein-like [Arabidopsis thaliana]
TRINITY_DN30282_c4_g1	212.036	70.97	1.579	gi|266856|sp|P29795.1|PSBP_SOLLC	RecName: Full=Oxygen-evolving enhancer protein 2, chloroplastic; Short=OEE2; AltName: Full=23 kDa subunit of oxygen evolving system of photosystem II; AltName: Full=23 kDa thylakoid membrane protein; AltName: Full=OEC 23 kDa subunit; Flags: Precursor
TRINITY_DN34028_c3_g1	128.618	43.2247	1.5732	gi|1026005366|ref|XP_016554503.1|	PREDICTED: probable E3 ubiquitin-protein ligase XERICO [Capsicum annuum]
TRINITY_DN24300_c0_g1	146.942	49.4915	1.57	gi|870844892|gb|KMS97754.1|	hypothetical protein BVRB_5g124250 [Beta vulgaris subsp. vulgaris]
TRINITY_DN34901_c5_g2	403.828	136.316	1.5668	gi|255675446|dbj|BAF14678.2|	Os04g0416400, partial [Oryza sativa Japonica Group]
TRINITY_DN27926_c6_g1	1514.79	518.75	1.546	gi|698554463|ref|XP_009770222.1|	PREDICTED: uncharacterized protein LOC104220953 [Nicotiana sylvestris]
TRINITY_DN29865_c1_g5	72.4238	24.8529	1.5431	gi|697123091|ref|XP_009615533.1|	PREDICTED: uncharacterized protein LOC104108251 isoform X1 [Nicotiana tomentosiformis]
TRINITY_DN33128_c1_g1	85.5997	29.4057	1.5415	gi|1026001612|ref|XP_016552713.1|	PREDICTED: epimerase family protein SDR39U1 homolog, chloroplastic [Capsicum annuum]
TRINITY_DN31306_c0_g1	80.4515	27.7452	1.5359	gi|970030471|ref|XP_015076519.1|	uncharacterized protein LOC107020599 isoform X2 [Solanum pennellii]
TRINITY_DN33888_c3_g1	123.557	42.9033	1.526	gi|743771743|ref|XP_010916160.1|	PREDICTED: uncharacterized protein LOC105041067 [Elaeis guineensis]
TRINITY_DN31384_c4_g4	94.4127	32.8336	1.5238	gi|149392831|gb|ABR26218.1|	ribonucleoprotein a, partial [Oryza sativa Indica Group]
TRINITY_DN29088_c1_g1	77.3102	26.9418	1.5208	gi|747063667|ref|XP_011078390.1|	auxin-responsive protein IAA28 [Sesamum indicum]
TRINITY_DN29312_c3_g4	470.318	164.436	1.5161	gi|110278950|sp|P84872.1|FER_ATRBE	RecName: Full=Ferredoxin
TRINITY_DN29127_c4_g5	647.189	226.3	1.5159	gi|1026007314|ref|XP_016555439.1|	PREDICTED: glycine cleavage system H protein, mitochondrial-like [Capsicum annuum]
TRINITY_DN30762_c1_g3	253.571	88.9669	1.511	gi|657956088|ref|XP_008369523.1|	uncharacterized protein LOC103433080 [Malus domestica]
TRINITY_DN27766_c0_g1	212.21	74.6658	1.507	gi|1024048403|gb|KZV49213.1|	nuclear transcription factor Y subunit B-3 [Dorcoceras hygrometricum]
TRINITY_DN23833_c0_g1	214.13	75.4156	1.5056	gi|747107948|ref|XP_011102285.1|	non-symbiotic hemoglobin 2 [Sesamum indicum]
TRINITY_DN35407_c1_g3	384.021	135.887	1.4988	gi|527207165|gb|EPS72521.1|	hypothetical protein M569_02240, partial [Genlisea aurea]
TRINITY_DN27940_c2_g3	76.9612	27.2632	1.4972	gi|1021555904|ref|XP_016169353.1|	uncharacterized protein LOC107612025 [Arachis ipaensis]
TRINITY_DN29866_c0_g1	4653.09	1650.47	1.4953	gi|417593|sp|P32764.1|RBS3_SOLTU	RecName: Full=Ribulose bisphosphate carboxylase small chain 3, chloroplastic; Short=RuBisCO small subunit 3; Flags: Precursor
TRINITY_DN21467_c0_g1	99.1246	35.1904	1.4941	gi|763770132|gb|KJB37347.1|	hypothetical protein B456_006G242300 [Gossypium raimondii]
TRINITY_DN29301_c2_g1	107.938	38.3506	1.4929	gi|747045482|ref|XP_011094219.1|	uncharacterized protein LOC105173971 [Sesamum indicum]
TRINITY_DN27609_c7_g1	325.733	116.069	1.4887	gi|823167760|ref|XP_012483763.1|	PREDICTED: ferredoxin-thioredoxin reductase catalytic chain, chloroplastic-like [Gossypium raimondii]
TRINITY_DN24646_c0_g1	373.899	133.584	1.4849	gi|661896205|emb|CDP00783.1|	unnamed protein product [Coffea canephora]
TRINITY_DN29312_c3_g2	93.8019	33.53	1.4842	gi|697183168|ref|XP_009600605.1|	PREDICTED: ferredoxin [Nicotiana tomentosiformis]
TRINITY_DN27426_c1_g2	1843.14	659.94	1.4818	gi|110349917|emb|CAJ19272.1|	plastocyanin precursor [Solanum commersonii]
TRINITY_DN15545_c0_g1	151.828	54.4192	1.4803	gi|703107601|ref|XP_010098789.1|	uncharacterized protein LOC21405366 [Morus notabilis]
TRINITY_DN35677_c0_g2	338.036	121.961	1.4708	gi|669215225|gb|AII17785.1|	ribosomal protein L20, partial (chloroplast) [Viburnum taiwanianum]
TRINITY_DN30130_c0_g5	656.526	236.959	1.4702	gi|565372958|ref|XP_006353052.1|	PREDICTED: photosystem I reaction center subunit III, chloroplastic-like [Solanum tuberosum]
TRINITY_DN35186_c1_g3	9770.46	3533.81	1.4672	gi|698511427|ref|XP_009800809.1|	PREDICTED: ribulose bisphosphate carboxylase small chain S41, chloroplastic-like [Nicotiana sylvestris]
TRINITY_DN28622_c3_g3	343.62	124.425	1.4655	gi|697134314|ref|XP_009621208.1|	PREDICTED: photosystem I reaction center subunit II, chloroplastic [Nicotiana tomentosiformis]
TRINITY_DN33140_c2_g1	332.8	120.622	1.4642	gi|1025364392|ref|XP_016513567.1|	PREDICTED: titin-like isoform X10 [Nicotiana tabacum]
TRINITY_DN32925_c3_g1	284.285	103.429	1.4587	gi|566148403|ref|XP_002299424.2|	beta-carotene isomerase D27, chloroplastic [Populus trichocarpa]
TRINITY_DN26279_c3_g2	137.431	50.0807	1.4564	gi|1050597319|ref|XP_017620153.1|	PREDICTED: alpha-1,4 glucan phosphorylase L-2 isozyme, chloroplastic/amyloplastic-like [Gossypium arboreum]
TRINITY_DN29905_c0_g2	129.927	47.4026	1.4547	gi|658027151|ref|XP_008349005.1|	photosystem I reaction center subunit IV B, chloroplastic [Malus domestica]
TRINITY_DN33752_c0_g7	747.71	273.06	1.4533	gi|747055497|ref|XP_011073989.1|	uncharacterized protein LOC105158809 [Sesamum indicum]
TRINITY_DN31677_c0_g2	1882.15	687.846	1.4522	gi|661886540|emb|CDP09904.1|	unnamed protein product [Coffea canephora]
TRINITY_DN23488_c0_g1	384.195	140.44	1.4519	gi|1009174935|ref|XP_015868608.1|	50S ribosomal protein 6, chloroplastic [Ziziphus jujuba]
TRINITY_DN34922_c1_g1	2373.49	868.565	1.4503	gi|697180392|ref|XP_009599177.1|	PREDICTED: ribulose bisphosphate carboxylase/oxygenase activase 1, chloroplastic isoform X1 [Nicotiana tomentosiformis]
TRINITY_DN35186_c0_g5	3174.95	1161.98	1.4502	gi|970008460|ref|XP_015065089.1|	ribulose bisphosphate carboxylase small chain 2C, chloroplastic [Solanum pennellii]
TRINITY_DN30726_c1_g10	213.78	78.3048	1.449	gi|568215401|ref|NP_001274989.1|	remorin [Solanum tuberosum]
TRINITY_DN30534_c0_g2	99.2991	36.4223	1.447	gi|565387744|ref|XP_006359648.1|	PREDICTED: triosephosphate isomerase, chloroplastic [Solanum tuberosum]
TRINITY_DN24344_c0_g1	121.201	44.5638	1.4435	gi|970031603|ref|XP_015077091.1|	photosystem II reaction center W protein, chloroplastic-like [Solanum pennellii]
TRINITY_DN28747_c1_g1	233.065	85.9674	1.4389	gi|1026059982|ref|XP_016574487.1|	PREDICTED: chlorophyll a-b binding protein 6A, chloroplastic-like [Capsicum annuum]
TRINITY_DN34224_c3_g8	186.906	69.0417	1.4368	gi|694405430|ref|XP_009377566.1|	PREDICTED: uncharacterized protein PAM68-like [Pyrus x bretschneideri]
TRINITY_DN34306_c1_g1	1460.17	539.53	1.4364	gi|671775216|gb|AII99841.1|	chloroplast sedoheptulose-1,7-bisphosphatase [Nicotiana tabacum]
TRINITY_DN26233_c1_g4	1957.97	725.447	1.4324	gi|848927782|ref|XP_012827586.1|	PREDICTED: photosystem I reaction center subunit psaK, chloroplastic [Erythranthe guttata]
TRINITY_DN31347_c5_g1	162.037	60.0433	1.4323	gi|661893187|emb|CDP02996.1|	unnamed protein product [Coffea canephora]
TRINITY_DN30613_c0_g1	145.895	54.0979	1.4313	gi|747060416|ref|XP_011076637.1|	protein RETICULATA-RELATED 5, chloroplastic-like [Sesamum indicum]
TRINITY_DN26137_c4_g1	102.44	38.0292	1.4296	gi|297745410|emb|CBI40490.3|	unnamed protein product, partial [Vitis vinifera]
TRINITY_DN30566_c0_g1	103.138	38.297	1.4293	gi|747069830|ref|XP_011081724.1|	RNA polymerase sigma factor sigC isoform X2 [Sesamum indicum]
TRINITY_DN26949_c4_g3	142.753	53.0266	1.4287	gi|923682228|ref|XP_013653896.1|	50S ribosomal protein L34, chloroplastic, partial [Brassica napus]
TRINITY_DN32787_c1_g1	3414.48	1269.91	1.4269	gi|290750630|gb|ADD52195.1|	plastidic aldolase [Catharanthus roseus]
TRINITY_DN34306_c1_g4	1811.46	673.762	1.4268	gi|747075798|ref|XP_011084948.1|	sedoheptulose-1,7-bisphosphatase, chloroplastic [Sesamum indicum]
TRINITY_DN35597_c4_g3	256.712	95.6621	1.4241	gi|697135230|ref|XP_009621666.1|	PREDICTED: probable xyloglucan endotransglucosylase/hydrolase protein 28 [Nicotiana tomentosiformis]
TRINITY_DN35561_c4_g4	272.069	101.768	1.4187	gi|460393506|ref|XP_004242350.1|	photosystem II reaction center W protein, chloroplastic [Solanum lycopersicum]
TRINITY_DN31152_c1_g2	220.849	82.8608	1.4143	-	-
TRINITY_DN34922_c1_g4	958.524	359.67	1.4141	gi|1025309376|ref|XP_016501446.1|	PREDICTED: ribulose bisphosphate carboxylase/oxygenase activase 1, chloroplastic isoform X2 [Nicotiana tabacum]
TRINITY_DN27323_c0_g1	1739.48	653.673	1.412	gi|1035898410|gb|OAY28011.1|	hypothetical protein MANES_15G033900 [Manihot esculenta]
TRINITY_DN31369_c0_g1	245.805	92.502	1.41	gi|527185337|gb|EPS58808.1|	hypothetical protein M569_16005, partial [Genlisea aurea]
TRINITY_DN27283_c4_g1	241.093	90.788	1.409	gi|723704492|ref|XP_010321871.1|	calvin cycle protein CP12-1, chloroplastic [Solanum lycopersicum]
TRINITY_DN26792_c7_g3	194.148	73.4338	1.4026	gi|141447969|gb|ABO87603.1|	chloroplast ATP/ADP translocator, partial [Pisum sativum]
TRINITY_DN34744_c2_g1	2319.04	879.01	1.3996	gi|698478327|ref|XP_009786329.1|	PREDICTED: glyceraldehyde-3-phosphate dehydrogenase B, chloroplastic [Nicotiana sylvestris]
TRINITY_DN28441_c0_g1	378.785	143.654	1.3988	gi|702380782|ref|XP_010063529.1|	PREDICTED: uncharacterized protein LOC104450601 [Eucalyptus grandis]
TRINITY_DN26864_c2_g2	343.359	130.317	1.3977	gi|566180093|ref|XP_002310066.2|	thioredoxin X, chloroplastic [Populus trichocarpa]
TRINITY_DN25414_c0_g1	177.569	67.542	1.3945	gi|1040893483|ref|XP_017254859.1|	PREDICTED: uncharacterized protein LOC108224684 [Daucus carota subsp. sativus]
TRINITY_DN32465_c1_g2	5777.06	2203.55	1.3905	gi|147860827|emb|CAN83151.1|	hypothetical protein VITISV_031291 [Vitis vinifera]
TRINITY_DN27063_c2_g4	1243.33	475.579	1.3865	gi|698555676|ref|XP_009770556.1|	PREDICTED: 20 kDa chaperonin, chloroplastic-like [Nicotiana sylvestris]
TRINITY_DN28929_c1_g2	142.579	54.5799	1.3853	gi|697098306|ref|XP_009626056.1|	PREDICTED: 14 kDa proline-rich protein DC2.15-like [Nicotiana tomentosiformis]
TRINITY_DN29596_c2_g1	6254.8	2400.93	1.3814	gi|1035907471|gb|OAY37068.1|	hypothetical protein MANES_11G072400 [Manihot esculenta]
TRINITY_DN35248_c1_g1	101.655	39.1004	1.3784	gi|916439277|gb|AKZ22343.1|	NADH dehydrogenase subunit K (plastid) [Solanum rostratum]
TRINITY_DN34504_c3_g5	133.766	51.5804	1.3748	gi|1035925924|gb|OAY55512.1|	hypothetical protein MANES_03G160100 [Manihot esculenta]
TRINITY_DN25746_c0_g1	485.414	188.218	1.3668	gi|976904667|gb|KVH92330.1|	Protein of unknown function DUF2854 [Cynara cardunculus var. scolymus]
TRINITY_DN30509_c0_g1	730.695	284.683	1.3599	gi|565396778|ref|XP_006363985.1|	PREDICTED: 50S ribosomal protein L29, chloroplastic-like [Solanum tuberosum]
TRINITY_DN30257_c0_g1	233.239	91.1094	1.3561	gi|460391841|ref|XP_004241527.1|	BTB/POZ and TAZ domain-containing protein 1-like [Solanum lycopersicum]
TRINITY_DN28350_c1_g3	96.3324	37.6542	1.3552	gi|698486375|ref|XP_009789920.1|	PREDICTED: xanthoxin dehydrogenase-like [Nicotiana sylvestris]
TRINITY_DN29290_c3_g15	97.3795	38.0827	1.3545	gi|449442661|ref|XP_004139099.1|	PREDICTED: protein TIC 20-II, chloroplastic [Cucumis sativus]
TRINITY_DN31515_c1_g1	373.026	146.064	1.3527	gi|698435953|ref|XP_009801271.1|	PREDICTED: carbonic anhydrase, chloroplastic isoform X3 [Nicotiana sylvestris]
TRINITY_DN35358_c1_g2	128.007	50.1878	1.3508	gi|1026099669|ref|XP_016548880.1|	PREDICTED: 30S ribosomal protein 3-1, chloroplastic [Capsicum annuum]
TRINITY_DN35019_c2_g1	258.37	101.608	1.3464	gi|1009143008|ref|XP_015889031.1|	photosystem I chlorophyll a/b-binding protein 6, chloroplastic [Ziziphus jujuba]
TRINITY_DN27509_c0_g1	3134.93	1232.95	1.3463	gi|970008458|ref|XP_015065088.1|	ribulose bisphosphate carboxylase small chain 2B, chloroplastic [Solanum pennellii]
TRINITY_DN33616_c4_g1	105.407	41.4572	1.3463	gi|470115830|ref|XP_004294094.1|	PREDICTED: peroxisomal (S)-2-hydroxy-acid oxidase isoform X1 [Fragaria vesca subsp. vesca]
TRINITY_DN34615_c0_g4	135.598	53.4015	1.3444	gi|534472068|gb|AGU28452.1|	photosystem I subunit O (chloroplast) [Sinapis alba]
TRINITY_DN32911_c1_g3	419.098	165.293	1.3423	gi|565405146|ref|XP_006367973.1|	PREDICTED: nudix hydrolase 8-like [Solanum tuberosum]
TRINITY_DN31235_c1_g1	141.445	55.8654	1.3402	gi|571445709|ref|XP_006576881.1|	uncharacterized protein LOC100795293 [Glycine max]
TRINITY_DN32797_c5_g2	107.938	42.6355	1.3401	gi|558603930|ref|YP_008816000.1|	ribosomal protein L2 (chloroplast) [Lindenbergia philippensis]
TRINITY_DN32597_c1_g1	123.906	49.1166	1.335	gi|567176875|ref|XP_006400855.1|	thiol protease aleurain [Eutrema salsugineum]
TRINITY_DN26328_c0_g1	149.559	59.347	1.3335	gi|731436822|ref|XP_010646326.1|	PREDICTED: protein CURVATURE THYLAKOID 1D, chloroplastic isoform X1 [Vitis vinifera]
TRINITY_DN27552_c3_g1	2122.36	843.726	1.3308	gi|697114672|ref|XP_009611251.1|	PREDICTED: photosystem I reaction center subunit VI-1, chloroplastic [Nicotiana tomentosiformis]
TRINITY_DN45477_c0_g1	220.325	87.6278	1.3302	gi|723218752|gb|AIX87501.1|	carotenoid beta-ring hydroxylase 1 [Lycium barbarum]
TRINITY_DN30262_c0_g1	18435.2	7343.2	1.328	gi|3914606|sp|Q41351.1|RBS_STELP	RecName: Full=Ribulose bisphosphate carboxylase small chain, chloroplastic; Short=RuBisCO small subunit; Flags: Precursor
TRINITY_DN26126_c0_g2	109.334	43.6532	1.3246	gi|565400760|ref|XP_006365887.1|	PREDICTED: uncharacterized protein LOC102604949 isoform X1 [Solanum tuberosum]
TRINITY_DN29377_c0_g1	112.824	45.0458	1.3246	gi|645264470|ref|XP_008237693.1|	PREDICTED: pentatricopeptide repeat-containing protein At3g21470 [Prunus mume]
TRINITY_DN32249_c1_g2	105.931	42.3142	1.3239	gi|567894012|ref|XP_006439494.1|	homeobox protein BEL1 homolog isoform X1 [Citrus clementina]
TRINITY_DN28915_c3_g1	403.217	161.115	1.3235	gi|587848964|gb|EXB39208.1|	hypothetical protein L484_006177 [Morus notabilis]
TRINITY_DN29248_c1_g2	164.655	66.0422	1.318	gi|1021560392|ref|XP_016171459.1|	probable solanesyl-diphosphate synthase 3, chloroplastic [Arachis ipaensis]
TRINITY_DN27321_c0_g4	124.429	49.92	1.3176	gi|868989823|gb|AKP06207.1|	Cu-Zn superoxide dismutase [Eurya emarginata]
TRINITY_DN30906_c1_g2	289.87	116.444	1.3158	gi|388514001|gb|AFK45062.1|	unknown [Lotus japonicus]
TRINITY_DN25112_c0_g1	253.92	102.143	1.3138	gi|694361282|ref|XP_009360371.1|	PREDICTED: uncharacterized protein LOC103950849 [Pyrus x bretschneideri]
TRINITY_DN31401_c3_g2	2638.32	1062.09	1.3127	gi|848900237|ref|XP_012850271.1|	PREDICTED: chlorophyll a-b binding protein CP29.2, chloroplastic [Erythranthe guttata]
TRINITY_DN25081_c0_g1	159.158	64.114	1.3117	gi|970062727|ref|XP_015058268.1|	photosynthetic NDH subunit of subcomplex B 3, chloroplastic [Solanum pennellii]
TRINITY_DN29465_c0_g1	1918.92	774.117	1.3097	gi|1040823731|ref|XP_017257871.1|	PREDICTED: serine--glyoxylate aminotransferase-like [Daucus carota subsp. sativus]
TRINITY_DN28564_c0_g1	766.558	309.536	1.3083	gi|1025071676|ref|XP_016452208.1|	PREDICTED: 30S ribosomal protein S20, chloroplastic-like [Nicotiana tabacum]
TRINITY_DN34518_c4_g1	1158.69	468.027	1.3078	gi|661884589|emb|CDP11894.1|	unnamed protein product [Coffea canephora]
TRINITY_DN29725_c1_g4	189.174	76.4869	1.3064	gi|470114323|ref|XP_004293365.1|	PREDICTED: tonoplast dicarboxylate transporter-like [Fragaria vesca subsp. vesca]
TRINITY_DN27190_c0_g1	244.67	98.983	1.3056	gi|848880460|ref|XP_012840611.1|	PREDICTED: uncharacterized protein LOC105960942 [Erythranthe guttata]
TRINITY_DN27206_c1_g1	200.867	81.3075	1.3048	gi|566172376|ref|XP_002306657.2|	NAD(P)H-quinone oxidoreductase subunit M, chloroplastic [Populus trichocarpa]
TRINITY_DN29635_c1_g1	120.939	49.0094	1.3031	gi|1044532100|ref|XP_017410764.1|	PREDICTED: uncharacterized protein LOC108322960 [Vigna angularis]
TRINITY_DN35561_c4_g5	765.249	310.661	1.3006	gi|848849756|ref|XP_012831579.1|	PREDICTED: photosystem II reaction center W protein, chloroplastic [Erythranthe guttata]
TRINITY_DN28916_c2_g1	120.939	49.1701	1.2984	gi|4850214|emb|CAB43022.1|	hydroperoxide lyase, partial [Solanum lycopersicum]
TRINITY_DN24993_c0_g1	121.288	49.3844	1.2963	gi|565398411|ref|XP_006364768.1|	PREDICTED: calmodulin-binding protein 25 [Solanum tuberosum]
TRINITY_DN27100_c2_g1	154.708	63.0427	1.2951	gi|359491995|ref|XP_003634351.1|	PREDICTED: methylecgonone reductase [Vitis vinifera]
TRINITY_DN27076_c1_g4	373.407	152.216	1.2946	gi|1009112912|ref|XP_015870729.1|	palmitoyl-monogalactosyldiacylglycerol delta-7 desaturase, chloroplastic [Ziziphus jujuba]
TRINITY_DN24274_c0_g1	320.148	130.585	1.2938	gi|1035912247|gb|OAY41841.1|	hypothetical protein MANES_09G133500 [Manihot esculenta]
TRINITY_DN33285_c0_g1	457.928	186.932	1.2926	gi|1025359934|ref|XP_016512443.1|	PREDICTED: BAG family molecular chaperone regulator 6-like [Nicotiana tabacum]
TRINITY_DN30519_c1_g1	290.829	119.39	1.2845	gi|1029017627|ref|XP_016672651.1|	PREDICTED: 50S ribosomal protein L27, chloroplastic-like [Gossypium hirsutum]
TRINITY_DN31405_c1_g7	567.72	233.118	1.2841	gi|698488693|ref|XP_009790937.1|	PREDICTED: chlorophyll a-b binding protein 40, chloroplastic-like, partial [Nicotiana sylvestris]
TRINITY_DN34037_c5_g1	1166.46	479.703	1.2819	gi|698558885|ref|XP_009771417.1|	PREDICTED: uncharacterized protein LOC104221959 [Nicotiana sylvestris]
TRINITY_DN24735_c0_g1	177.656	73.2731	1.2777	gi|1035902086|gb|OAY31686.1|	hypothetical protein MANES_14G132100 [Manihot esculenta]
TRINITY_DN31518_c0_g1	730.346	301.395	1.2769	gi|1009161587|ref|XP_015898978.1|	putative elongation factor TypA-like SVR3, chloroplastic [Ziziphus jujuba]
TRINITY_DN30676_c2_g1	434.281	179.326	1.276	gi|970017760|ref|XP_015070026.1|	calcium sensing receptor, chloroplastic [Solanum pennellii]
TRINITY_DN31004_c2_g2	122.771	50.8306	1.2722	gi|66990857|emb|CAJ00224.1|	putative glutathione peroxidase [Capsicum chinense]
TRINITY_DN30727_c2_g4	139.438	57.7936	1.2706	gi|657396172|gb|KEH36288.1|	ATP-dependent zinc metalloprotease FTSH protein [Medicago truncatula]
TRINITY_DN31402_c0_g1	488.646	202.827	1.2685	gi|698492684|ref|XP_009792663.1|	PREDICTED: rop guanine nucleotide exchange factor 12-like [Nicotiana sylvestris]
TRINITY_DN34109_c2_g1	116.53	48.3817	1.2682	gi|697157153|ref|XP_009587329.1|	PREDICTED: oxygen-evolving enhancer protein 3-2, chloroplastic-like [Nicotiana tomentosiformis]
TRINITY_DN30671_c2_g1	138.478	57.5258	1.2674	gi|747043803|ref|XP_011085764.1|	thioredoxin-like protein CITRX1, chloroplastic [Sesamum indicum]
TRINITY_DN29379_c0_g1	15567.9	6487.03	1.2629	gi|132120|sp|P26575.1|RBSA_SOLTU	RecName: Full=Ribulose bisphosphate carboxylase small chain 2A, chloroplastic; Short=RuBisCO small subunit 2A; Flags: Precursor
TRINITY_DN27149_c2_g3	152.264	63.4712	1.2624	gi|969999629|ref|XP_015084028.1|	uncharacterized protein LOC107027363 [Solanum pennellii]
TRINITY_DN32112_c3_g3	244.67	102.036	1.2618	gi|1044578423|ref|XP_017426007.1|	PREDICTED: uncharacterized protein LOC108334631 [Vigna angularis]
TRINITY_DN35618_c2_g4	386.9	162.026	1.2557	gi|195620680|gb|ACG32170.1|	chlorophyll a-b binding protein 8 [Zea mays]
TRINITY_DN26225_c0_g3	300.777	126.193	1.2531	gi|1012020680|ref|XP_015949859.1|	50S ribosomal protein L6, chloroplastic [Arachis duranensis]
TRINITY_DN31152_c1_g1	301.824	126.782	1.2514	-	-
TRINITY_DN33115_c2_g1	643.786	270.436	1.2513	gi|1035919336|gb|OAY48926.1|	hypothetical protein MANES_05G015700 [Manihot esculenta]
TRINITY_DN34377_c2_g1	222.158	93.5197	1.2482	gi|695021814|ref|XP_009398009.1|	PREDICTED: thylakoid lumenal 17.4 kDa protein, chloroplastic [Musa acuminata subsp. malaccensis]
TRINITY_DN26035_c0_g2	362.73	152.92	1.2461	gi|848881787|ref|XP_012841239.1|	PREDICTED: uncharacterized protein LOC105961558 [Erythranthe guttata]
TRINITY_DN24607_c0_g1	185.684	78.3615	1.2446	gi|747078775|ref|XP_011086562.1|	uncharacterized protein LOC105168254 [Sesamum indicum]
TRINITY_DN33996_c2_g2	477.037	201.34	1.2445	gi|1050589504|ref|XP_017616054.1|	PREDICTED: photosystem I reaction center subunit N, chloroplastic-like [Gossypium arboreum]
TRINITY_DN29147_c2_g1	378.349	159.776	1.2437	gi|42741727|gb|AAS45124.1|	WAK-like kinase [Solanum lycopersicum]
TRINITY_DN27063_c2_g1	540.91	228.604	1.2425	gi|697133834|ref|XP_009620962.1|	PREDICTED: 20 kDa chaperonin, chloroplastic-like [Nicotiana tomentosiformis]
TRINITY_DN26120_c0_g1	162.648	68.8275	1.2407	gi|1063507753|ref|XP_007029001.2|	PREDICTED: riboflavin synthase [Theobroma cacao]
TRINITY_DN26142_c0_g1	583.055	247.672	1.2352	gi|747051840|ref|XP_011072015.1|	haloacid dehalogenase-like hydrolase domain-containing protein At3g48420 [Sesamum indicum]
TRINITY_DN22040_c1_g1	178.529	75.8441	1.235	gi|1035910402|gb|OAY39997.1|	hypothetical protein MANES_10G140800 [Manihot esculenta]
TRINITY_DN26460_c1_g1	1291.59	549.87	1.232	gi|698427194|ref|XP_009787996.1|	PREDICTED: photosystem II 5 kDa protein, chloroplastic [Nicotiana sylvestris]
TRINITY_DN25851_c0_g2	198.598	84.5748	1.2316	gi|697162157|ref|XP_009589878.1|	PREDICTED: carotenoid 9,10(9',10')-cleavage dioxygenase 1-like isoform X1 [Nicotiana tomentosiformis]
TRINITY_DN28924_c3_g2	346.5	147.618	1.231	gi|40287548|gb|AAR83888.1|	auxin-repressed protein ARP1 [Capsicum annuum]
TRINITY_DN34910_c5_g1	481.924	205.304	1.231	gi|567896566|ref|XP_006440771.1|	uncharacterized protein LOC18048394 [Citrus clementina]
TRINITY_DN24977_c1_g1	140.572	60.0968	1.2259	gi|567878315|ref|XP_006431716.1|	nifU-like protein 2, chloroplastic [Citrus clementina]
TRINITY_DN31745_c0_g2	159.769	68.4525	1.2228	gi|731396196|ref|XP_010652413.1|	PREDICTED: uncharacterized protein LOC100254834 [Vitis vinifera]
TRINITY_DN28152_c0_g2	187.604	80.6112	1.2186	gi|747084295|ref|XP_011089549.1|	uncharacterized protein LOC105170479 [Sesamum indicum]
TRINITY_DN29312_c3_g3	4457.29	1916.4	1.2178	gi|565345680|ref|XP_006339919.1|	PREDICTED: ferredoxin-1, chloroplastic [Solanum tuberosum]
TRINITY_DN24859_c0_g1	174.253	74.9336	1.2175	gi|1029071861|ref|XP_016696178.1|	PREDICTED: uncharacterized protein LOC107912488 [Gossypium hirsutum]
TRINITY_DN27171_c4_g2	964.458	414.893	1.217	gi|442803253|gb|AGC78988.1|	hypothetical protein (mitochondrion) [Vicia faba]
TRINITY_DN32083_c4_g1	550.944	237.281	1.2153	gi|657998879|ref|XP_008391856.1|	chlorophyll a-b binding protein CP26, chloroplastic [Malus domestica]
TRINITY_DN33522_c0_g1	148.949	64.1676	1.2149	gi|700257455|gb|AIU50334.1|	ABC1-like kinase, partial [Platanus x hispanica]
TRINITY_DN27183_c0_g1	217.097	93.6803	1.2125	gi|225441631|ref|XP_002282103.1|	PREDICTED: photosynthetic NDH subunit of subcomplex B 2, chloroplastic [Vitis vinifera]
TRINITY_DN30601_c9_g2	792.473	341.995	1.2124	gi|661890413|emb|CDP05910.1|	unnamed protein product [Coffea canephora]
TRINITY_DN29926_c0_g6	165.179	71.3449	1.2111	gi|661891098|emb|CDP04980.1|	unnamed protein product [Coffea canephora]
TRINITY_DN30645_c0_g1	4195.43	1817.21	1.2071	gi|698488693|ref|XP_009790937.1|	PREDICTED: chlorophyll a-b binding protein 40, chloroplastic-like, partial [Nicotiana sylvestris]
TRINITY_DN32044_c1_g1	151.217	65.6673	1.2034	gi|595792333|ref|XP_007199915.1|	ATP-dependent Clp protease proteolytic subunit-related protein 1, chloroplastic [Prunus persica]
TRINITY_DN35818_c2_g8	269.664	117.155	1.2028	gi|970041090|ref|XP_015081939.1|	oxygen-evolving enhancer protein 2, chloroplastic [Solanum pennellii]
TRINITY_DN35643_c2_g1	473.547	205.786	1.2024	gi|698526193|ref|XP_009759927.1|	PREDICTED: oxygen-evolving enhancer protein 1, chloroplastic-like [Nicotiana sylvestris]
TRINITY_DN32962_c2_g3	562.899	244.994	1.2001	gi|926459116|dbj|BAS30555.1|	ascorbate peroxidase, partial [Citrus unshiu]
TRINITY_DN25972_c0_g1	2232.57	972.851	1.1984	gi|460396886|ref|XP_004244001.1|	photosystem I reaction center subunit V, chloroplastic [Solanum lycopersicum]
TRINITY_DN27574_c7_g1	1211.05	528.231	1.197	gi|970009746|ref|XP_015065768.1|	oxygen-evolving enhancer protein 1, chloroplastic [Solanum pennellii]
TRINITY_DN32871_c0_g1	154.533	67.4349	1.1964	gi|359485845|ref|XP_002268128.2|	PREDICTED: uncharacterized protein LOC100252764 [Vitis vinifera]
TRINITY_DN31949_c2_g1	893.692	390.04	1.1962	gi|976921906|gb|KVI06546.1|	Ribosomal protein L31 [Cynara cardunculus var. scolymus]
TRINITY_DN28499_c5_g3	521.015	227.532	1.1953	gi|657383752|gb|KEH27381.1|	rubredoxin family protein [Medicago truncatula]
TRINITY_DN28163_c0_g5	149.559	65.5066	1.191	gi|747088998|ref|XP_011092118.1|	uncharacterized protein LOC105172412 isoform X1 [Sesamum indicum]
TRINITY_DN33110_c3_g1	143.713	62.9892	1.19	gi|970017100|ref|XP_015069676.1|	uncharacterized protein LOC107014329 isoform X1 [Solanum pennellii]
TRINITY_DN27111_c2_g4	154.01	67.5955	1.188	gi|731380117|ref|XP_010662245.1|	PREDICTED: thylakoid lumenal protein TL20.3, chloroplastic isoform X3 [Vitis vinifera]
TRINITY_DN30484_c2_g1	764.551	335.621	1.1878	gi|698521719|ref|XP_009757664.1|	PREDICTED: uncharacterized protein LOC104210461 [Nicotiana sylvestris]
TRINITY_DN28434_c2_g2	365.347	160.419	1.1874	gi|848914013|ref|XP_012854991.1|	PREDICTED: 30S ribosomal protein S13, chloroplastic [Erythranthe guttata]
TRINITY_DN28351_c1_g3	249.818	109.803	1.186	gi|595826333|ref|XP_007205553.1|	uncharacterized protein LOC18773192 [Prunus persica]
TRINITY_DN29976_c0_g4	715.512	315.053	1.1834	gi|823210114|ref|XP_012438157.1|	PREDICTED: photosystem II repair protein PSB27-H1, chloroplastic-like [Gossypium raimondii]
TRINITY_DN26832_c1_g1	344.057	151.581	1.1826	gi|565345570|ref|XP_006339869.1|	PREDICTED: CBS domain-containing protein CBSX1, chloroplastic-like isoform X2 [Solanum tuberosum]
TRINITY_DN25033_c0_g1	135.686	59.829	1.1813	gi|460365393|ref|XP_004228587.1|	NDR1/HIN1-like protein 1 [Solanum lycopersicum]
TRINITY_DN27593_c1_g1	2585.97	1141.09	1.1803	gi|1050643347|ref|XP_017644946.1|	PREDICTED: uncharacterized protein LOC108485599 [Gossypium arboreum]
TRINITY_DN33316_c0_g1	152.701	67.542	1.1769	gi|1045406319|dbj|GAU13220.1|	hypothetical protein TSUD_245900 [Trifolium subterraneum]
TRINITY_DN29056_c1_g1	1033.83	457.421	1.1764	gi|1028964900|ref|XP_016725944.1|	PREDICTED: thioredoxin-like protein CDSP32, chloroplastic [Gossypium hirsutum]
TRINITY_DN30629_c0_g1	2862.57	1267.5	1.1753	gi|73808644|gb|AAZ85322.1|	putative ferredoxin NADP reductase, partial [Solanum pimpinellifolium]
TRINITY_DN30645_c0_g7	162.299	71.8805	1.175	gi|641859423|gb|KDO78113.1|	hypothetical protein CISIN_1g034317mg [Citrus sinensis]
TRINITY_DN28055_c1_g3	627.382	278.684	1.1707	gi|565363205|ref|XP_006348328.1|	PREDICTED: 50S ribosomal protein L13, chloroplastic [Solanum tuberosum]
TRINITY_DN32409_c0_g2	1047.35	465.242	1.1707	gi|1040883891|ref|XP_017251407.1|	PREDICTED: 30S ribosomal protein S17, chloroplastic [Daucus carota subsp. sativus]
TRINITY_DN31038_c1_g1	3083.68	1373.08	1.1672	gi|132120|sp|P26575.1|RBSA_SOLTU	RecName: Full=Ribulose bisphosphate carboxylase small chain 2A, chloroplastic; Short=RuBisCO small subunit 2A; Flags: Precursor
TRINITY_DN28096_c0_g3	154.184	68.9346	1.1614	gi|1025155884|ref|XP_016468386.1|	PREDICTED: haloalkane dehalogenase-like isoform X1 [Nicotiana tabacum]
TRINITY_DN29319_c1_g1	6809.49	3055.51	1.1561	gi|685297770|ref|XP_009139665.1|	PREDICTED: photosystem I reaction center subunit XI, chloroplastic [Brassica rapa]
TRINITY_DN34656_c1_g1	1106.43	496.469	1.1561	gi|228403|prf||1803516A	glycolate oxidase
TRINITY_DN29629_c1_g1	622.408	279.434	1.1554	gi|133246|sp|P19682.1|ROC3_NICSY	RecName: Full=28 kDa ribonucleoprotein, chloroplastic; Short=28RNP; Flags: Precursor
TRINITY_DN32430_c1_g1	142.666	64.1676	1.1527	gi|1026093526|ref|XP_016545905.1|	PREDICTED: elongation factor P isoform X1 [Capsicum annuum]
TRINITY_DN31949_c2_g4	438.684	197.392	1.1521	gi|970041559|ref|XP_015082180.1|	fructose-bisphosphate aldolase, cytoplasmic isozyme 1 [Solanum pennellii]
TRINITY_DN26919_c3_g1	296.239	133.691	1.1479	gi|848878297|ref|XP_012839575.1|	PREDICTED: 50S ribosomal protein 5 alpha, chloroplastic [Erythranthe guttata]
TRINITY_DN32059_c0_g3	1797.42	811.414	1.1474	gi|565347640|ref|XP_006340832.1|	PREDICTED: catalase isozyme 2 [Solanum tuberosum]
TRINITY_DN34062_c0_g1	170.414	77.1296	1.1437	gi|460410833|ref|XP_004250822.1|	K(+) efflux antiporter 3, chloroplastic [Solanum lycopersicum]
TRINITY_DN32550_c1_g1	786.452	356.457	1.1416	gi|1021311913|ref|NP_001310796.1|	chlorophyll a-b binding protein 151, chloroplastic [Ziziphus jujuba]
TRINITY_DN32690_c1_g2	168.407	76.4869	1.1387	gi|1000937084|ref|XP_015584038.1|	protein phosphatase 2C 57 isoform X1 [Ricinus communis]
TRINITY_DN35020_c0_g2	172.421	78.308	1.1387	gi|118486948|gb|ABK95307.1|	unknown [Populus trichocarpa]
TRINITY_DN25682_c0_g4	286.99	130.424	1.1378	gi|118489085|gb|ABK96349.1|	unknown [Populus trichocarpa x Populus deltoides]
TRINITY_DN30671_c3_g1	5167.31	2349.08	1.1373	gi|3328122|gb|AAC26785.1|	phosphoglycerate kinase precursor [Solanum tuberosum]
TRINITY_DN30645_c0_g5	179.183	81.6658	1.1336	gi|169201|gb|AAA33704.1|	Major Cab protein, partial [Petunia x hybrida]
TRINITY_DN38185_c0_g1	201.129	91.6985	1.1331	gi|645218070|ref|XP_008228858.1|	PREDICTED: aminoacyl tRNA synthase complex-interacting multifunctional protein 1 [Prunus mume]
TRINITY_DN30727_c2_g1	561.852	256.724	1.13	gi|590595060|ref|XP_007017989.1|	PREDICTED: probable serine/threonine-protein kinase At4g35230 [Theobroma cacao]
TRINITY_DN25840_c3_g4	632.007	289.075	1.1285	gi|643713793|gb|KDP26458.1|	hypothetical protein JCGZ_17616 [Jatropha curcas]
TRINITY_DN30645_c0_g2	695.135	318.041	1.1281	gi|763799960|gb|KJB66915.1|	hypothetical protein B456_010G165000 [Gossypium raimondii]
TRINITY_DN33778_c1_g3	550.421	251.957	1.1274	gi|697191136|ref|XP_009604635.1|	PREDICTED: ACT domain-containing protein DS12, chloroplastic [Nicotiana tomentosiformis]
TRINITY_DN24841_c0_g1	358.28	164.49	1.1231	gi|661884523|emb|CDP11828.1|	unnamed protein product [Coffea canephora]
TRINITY_DN29860_c3_g3	267.793	123.3	1.1189	gi|848894658|ref|XP_012847365.1|	PREDICTED: ferredoxin-thioredoxin reductase, variable chain-like [Erythranthe guttata]
TRINITY_DN27925_c1_g2	4801.2	2212.54	1.1177	gi|698488693|ref|XP_009790937.1|	PREDICTED: chlorophyll a-b binding protein 40, chloroplastic-like, partial [Nicotiana sylvestris]
TRINITY_DN35634_c0_g1	252.087	116.551	1.113	gi|697097355|ref|XP_009621118.1|	PREDICTED: nodulin-related protein 1-like isoform X1 [Nicotiana tomentosiformis]
TRINITY_DN24492_c0_g1	301.039	139.583	1.1088	gi|470104310|ref|XP_004288551.1|	PREDICTED: nifU-like protein 1, chloroplastic [Fragaria vesca subsp. vesca]
TRINITY_DN32646_c1_g2	174.166	80.879	1.1066	gi|460391835|ref|XP_004241524.1|	nucleoside diphosphate kinase 2, chloroplastic [Solanum lycopersicum]
TRINITY_DN32332_c1_g2	2126.21	987.795	1.106	gi|1025156067|ref|XP_016468414.1|	PREDICTED: chlorophyll a-b binding protein 36, chloroplastic-like [Nicotiana tabacum]
TRINITY_DN31586_c2_g2	438.295	203.751	1.1051	gi|661892104|emb|CDP04330.1|	unnamed protein product [Coffea canephora]
TRINITY_DN27074_c5_g3	204.008	94.8587	1.1048	gi|460373452|ref|XP_004232533.1|	thiosulfate sulfurtransferase 16, chloroplastic isoform X2 [Solanum lycopersicum]
TRINITY_DN34155_c1_g1	11487.2	5341.65	1.1047	gi|702278085|ref|XP_010044808.1|	PREDICTED: chlorophyll a-b binding protein 7, chloroplastic [Eucalyptus grandis]
TRINITY_DN27914_c4_g1	221.721	103.107	1.1046	gi|1024059910|gb|KZV55976.1|	hypothetical protein F511_21595, partial [Dorcoceras hygrometricum]
TRINITY_DN26049_c1_g1	344.057	160.098	1.1037	gi|527200037|gb|EPS67612.1|	hypothetical protein M569_07160, partial [Genlisea aurea]
TRINITY_DN24095_c0_g1	209.331	97.4833	1.1026	gi|747067052|ref|XP_011080226.1|	omega-6 fatty acid desaturase, endoplasmic reticulum isozyme 2 isoform X1 [Sesamum indicum]
TRINITY_DN28038_c1_g2	639.336	297.806	1.1022	gi|645231770|ref|XP_008222554.1|	PREDICTED: tetrapyrrole-binding protein, chloroplastic [Prunus mume]
TRINITY_DN25354_c0_g1	167.186	77.8795	1.1021	gi|720089490|ref|XP_010244784.1|	PREDICTED: peptidyl-prolyl cis-trans isomerase CYP28, chloroplastic [Nelumbo nucifera]
TRINITY_DN30380_c0_g5	215.352	100.376	1.1013	gi|697149569|ref|XP_009628996.1|	PREDICTED: uncharacterized protein LOC104119252 isoform X2 [Nicotiana tomentosiformis]
TRINITY_DN27076_c1_g3	313.66	146.447	1.0988	gi|1035923217|gb|OAY52806.1|	hypothetical protein MANES_04G112800 [Manihot esculenta]
TRINITY_DN27147_c2_g2	238.388	111.57	1.0954	gi|806638617|ref|NP_001292912.1|	glycine-rich protein isoform 2 precursor [Solanum lycopersicum]
TRINITY_DN27259_c0_g2	469.969	220.462	1.092	gi|460397342|ref|XP_004244226.1|	uncharacterized protein LOC101254317 [Solanum lycopersicum]
TRINITY_DN32140_c0_g1	415.346	194.967	1.0911	gi|46981930|gb|AAN62759.2|	omega-3 fatty acid desaturase [Solanum lycopersicum]
TRINITY_DN33998_c5_g1	195.981	92.0735	1.0899	gi|959125491|ref|YP_009186026.1|	photosystem II 44 kDa protein (chloroplast) [Gynochthodes nanlingensis]
TRINITY_DN34035_c4_g1	228.528	107.446	1.0888	gi|672157210|ref|XP_008798305.1|	uncharacterized protein ycf23-like [Phoenix dactylifera]
TRINITY_DN33365_c0_g1	501.557	235.942	1.088	gi|970018040|ref|XP_015070172.1|	uncharacterized protein LOC107014668 [Solanum pennellii]
TRINITY_DN32504_c0_g2	441.698	207.929	1.087	gi|970009690|ref|XP_015065737.1|	serine hydroxymethyltransferase, mitochondrial [Solanum pennellii]
TRINITY_DN19630_c0_g1	239.348	112.748	1.086	gi|823185258|ref|XP_012489468.1|	PREDICTED: uncharacterized protein LOC105802407 [Gossypium raimondii]
TRINITY_DN35207_c3_g3	176.435	83.2357	1.0839	gi|743902227|ref|XP_011044444.1|	PREDICTED: uncharacterized protein LOC105139635 [Populus euphratica]
TRINITY_DN27063_c2_g2	303.395	143.172	1.0834	gi|1025035380|ref|XP_016443746.1|	PREDICTED: 20 kDa chaperonin, chloroplastic-like [Nicotiana tabacum]
TRINITY_DN32222_c0_g3	182.019	85.9138	1.0831	gi|595944017|ref|XP_007215996.1|	30S ribosomal protein 3, chloroplastic [Prunus persica]
TRINITY_DN30242_c2_g6	323.028	152.492	1.0829	gi|356517030|ref|XP_003527193.1|	thylakoid lumenal 16.5 kDa protein, chloroplastic isoform X2 [Glycine max]
TRINITY_DN28280_c0_g2	177.744	83.932	1.0825	gi|697103049|ref|XP_009604300.1|	PREDICTED: putative GATA transcription factor 22 [Nicotiana tomentosiformis]
TRINITY_DN29627_c0_g3	244.67	115.587	1.0819	gi|224134208|ref|XP_002321763.1|	uncharacterized protein LOC7456661 [Populus trichocarpa]
TRINITY_DN34995_c2_g2	181.402	85.9074	1.0783	gi|1025057608|ref|XP_016448715.1|	PREDICTED: chlorophyll a-b binding protein 40, chloroplastic-like [Nicotiana tabacum]
TRINITY_DN31860_c2_g1	430.267	204.179	1.0754	gi|390132088|gb|AFL55399.1|	ADP-glucose pyrophosphorylase large subunit 4 [Ipomoea batatas]
TRINITY_DN20782_c0_g2	562.026	266.74	1.0752	gi|508704806|gb|EOX96702.1|	Mog1/PsbP/DUF1795-like photosystem II reaction center PsbP family protein [Theobroma cacao]
TRINITY_DN25416_c0_g1	223.379	106.053	1.0747	gi|698518982|ref|XP_009804355.1|	PREDICTED: protein EARLY RESPONSIVE TO DEHYDRATION 15 isoform X2 [Nicotiana sylvestris]
TRINITY_DN26102_c0_g1	171.461	81.4146	1.0745	gi|357438369|ref|XP_003589460.1|	protein SPA, chloroplastic [Medicago truncatula]
TRINITY_DN31635_c0_g1	176.609	83.9856	1.0723	gi|731405211|ref|XP_010655695.1|	PREDICTED: protein PLASTID TRANSCRIPTIONALLY ACTIVE 12 isoform X1 [Vitis vinifera]
TRINITY_DN30737_c0_g1	275.908	131.227	1.0721	gi|645229168|ref|XP_008221337.1|	PREDICTED: lon protease 2 [Prunus mume]
TRINITY_DN32882_c0_g1	200.605	95.555	1.07	gi|1040881875|ref|XP_017250618.1|	PREDICTED: vacuolar iron transporter homolog 2-like [Daucus carota subsp. sativus]
TRINITY_DN35767_c2_g1	263.253	125.443	1.0694	gi|1023967969|gb|KZV15793.1|	hypothetical protein F511_02009 [Dorcoceras hygrometricum]
TRINITY_DN31160_c2_g6	850.412	405.252	1.0693	gi|698545967|ref|XP_009767565.1|	PREDICTED: peroxiredoxin Q, chloroplastic-like [Nicotiana sylvestris]
TRINITY_DN25904_c0_g1	669.266	319.231	1.068	gi|1012129628|ref|XP_015964610.1|	uncharacterized protein LOC107488379 [Arachis duranensis]
TRINITY_DN30430_c3_g1	1681.72	802.148	1.068	gi|720088542|ref|XP_010244486.1|	PREDICTED: aminomethyltransferase, mitochondrial [Nelumbo nucifera]
TRINITY_DN33337_c0_g4	258.631	123.675	1.0643	gi|565352547|ref|XP_006343203.1|	PREDICTED: subtilisin-like protease SBT1.7 [Solanum tuberosum]
TRINITY_DN26367_c0_g1	250.342	119.819	1.063	gi|970032306|ref|XP_015077456.1|	mitochondrial carnitine/acylcarnitine carrier-like protein [Solanum pennellii]
TRINITY_DN32095_c1_g8	232.454	111.302	1.0625	gi|1035891805|gb|OAY21684.1|	hypothetical protein MANES_S066000 [Manihot esculenta]
TRINITY_DN29468_c3_g1	829.82	397.914	1.0603	gi|629089287|gb|KCW55540.1|	hypothetical protein EUGRSUZ_I01423 [Eucalyptus grandis]
TRINITY_DN29301_c3_g2	3273.38	1570.93	1.0592	gi|747072925|ref|XP_011083403.1|	ATP synthase delta chain, chloroplastic [Sesamum indicum]
TRINITY_DN27188_c0_g1	1175.88	564.707	1.0582	gi|645222622|ref|XP_008218248.1|	PREDICTED: probable ribose-5-phosphate isomerase 3, chloroplastic [Prunus mume]
TRINITY_DN32382_c0_g1	388.732	186.932	1.0563	gi|661887392|emb|CDP09172.1|	unnamed protein product [Coffea canephora]
TRINITY_DN32700_c0_g1	396.237	190.682	1.0552	gi|923542569|ref|XP_013733826.1|	plastidal glycolate/glycerate translocator 1, chloroplastic [Brassica napus]
TRINITY_DN33445_c3_g1	1290.98	622.661	1.0519	gi|115813|sp|P27522.1|CB13_SOLLC	RecName: Full=Chlorophyll a-b binding protein 8, chloroplastic; AltName: Full=LHCI type III CAB-8; Flags: Precursor
TRINITY_DN31116_c2_g1	240.133	115.909	1.0508	gi|970058381|ref|XP_015055888.1|	triosephosphate isomerase, chloroplastic-like [Solanum pennellii]
TRINITY_DN34387_c3_g1	226.346	109.267	1.0507	gi|225452642|ref|XP_002281888.1|	PREDICTED: uncharacterized protein LOC100254161 [Vitis vinifera]
TRINITY_DN24121_c0_g1	229.4	111.088	1.0462	gi|641814122|gb|KDO37774.1|	hypothetical protein CISIN_1g028408mg [Citrus sinensis]
TRINITY_DN32600_c0_g2	183.503	88.8597	1.0462	gi|661877600|emb|CDP18589.1|	unnamed protein product [Coffea canephora]
TRINITY_DN27568_c0_g2	575.289	278.738	1.0454	gi|568215664|ref|NP_001274829.1|	60S ribosomal protein L9-1-like [Solanum tuberosum]
TRINITY_DN25087_c0_g1	312.557	151.474	1.045	gi|731389728|ref|XP_010650093.1|	PREDICTED: uncharacterized protein LOC100259668 [Vitis vinifera]
TRINITY_DN29993_c1_g1	280.184	135.887	1.044	gi|970023992|ref|XP_015073319.1|	uncharacterized protein LOC107017639 [Solanum pennellii]
TRINITY_DN35618_c2_g1	2454.12	1190.26	1.0439	gi|226872|prf||1609235A	chlorophyll a/b binding protein
TRINITY_DN34720_c4_g1	232.045	112.58	1.0435	gi|81301574|ref|YP_398871.1|	ribulose-1,5-bisphosphate carboxylase/oxygenase large subunit [Nicotiana tomentosiformis]
TRINITY_DN25014_c0_g1	593.351	287.897	1.0433	gi|720040122|ref|XP_010268501.1|	PREDICTED: 30S ribosomal protein S31, chloroplastic [Nelumbo nucifera]
TRINITY_DN28340_c4_g1	208.633	101.393	1.041	gi|225456660|ref|XP_002267093.1|	PREDICTED: uncharacterized protein LOC100260399 isoform X1 [Vitis vinifera]
TRINITY_DN31405_c0_g2	507.406	246.794	1.0398	gi|1025051802|ref|XP_016447793.1|	PREDICTED: chlorophyll a-b binding protein 1D-like, partial [Nicotiana tabacum]
TRINITY_DN34447_c0_g3	4408.34	2151.43	1.0349	gi|743809191|ref|XP_011018451.1|	PREDICTED: phosphoribulokinase, chloroplastic-like [Populus euphratica]
TRINITY_DN25787_c0_g1	358.716	175.095	1.0347	gi|225443239|ref|XP_002271931.1|	PREDICTED: uncharacterized protein LOC100263834 [Vitis vinifera]
TRINITY_DN31527_c0_g1	283.064	138.351	1.0328	gi|568215154|ref|NP_001274918.1|	granule-bound starch synthase 1, chloroplastic/amyloplastic [Solanum tuberosum]
TRINITY_DN33862_c0_g1	464.734	227.532	1.0303	gi|1024004435|gb|KZV31046.1|	subtilisin-like protease [Dorcoceras hygrometricum]
TRINITY_DN33671_c1_g1	231.407	113.445	1.0284	gi|384383722|gb|AFH88388.1|	alpha-glucan water dikinase [Solanum tuberosum]
TRINITY_DN34147_c2_g2	293.011	144.029	1.0246	gi|565381898|ref|XP_006357295.1|	PREDICTED: uroporphyrinogen decarboxylase, chloroplastic [Solanum tuberosum]
TRINITY_DN32958_c0_g1	1968.09	969.316	1.0218	gi|1024026364|gb|KZV39915.1|	ruBisCO large subunit-binding protein subunit alpha [Dorcoceras hygrometricum]
TRINITY_DN30499_c0_g1	1112.62	549.549	1.0176	gi|823173300|ref|XP_012485406.1|	PREDICTED: dicarboxylate transporter 1, chloroplastic [Gossypium raimondii]
TRINITY_DN25067_c0_g1	349.292	172.631	1.0167	gi|590659627|ref|XP_007035179.1|	PREDICTED: probable plastid-lipid-associated protein 6, chloroplastic [Theobroma cacao]
TRINITY_DN27925_c1_g4	2771.67	1371.78	1.0147	gi|697169898|ref|XP_009593856.1|	PREDICTED: chlorophyll a-b binding protein 40, chloroplastic-like [Nicotiana tomentosiformis]
TRINITY_DN26247_c1_g1	274.425	135.887	1.014	gi|239924067|gb|ACS34993.1|	plastid isopentenyl diphosphate isomerase [Solanum lycopersicum]
TRINITY_DN26444_c1_g2	1331.46	659.351	1.0139	gi|747061733|ref|XP_011077346.1|	29 kDa ribonucleoprotein A, chloroplastic-like [Sesamum indicum]
TRINITY_DN30217_c5_g2	1110.53	552.173	1.0081	gi|700584319|ref|NP_001289499.1|	photosystem I reaction center subunit VI-1, chloroplastic-like precursor [Nicotiana sylvestris]
TRINITY_DN35186_c1_g1	13994.7	6959.52	1.0078	gi|565394938|ref|XP_006363111.1|	PREDICTED: ribulose bisphosphate carboxylase small chain 2C, chloroplastic [Solanum tuberosum]
TRINITY_DN29834_c0_g2	420.058	209.268	1.0052	gi|1026079940|ref|XP_016539209.1|	PREDICTED: chlorophyll a-b binding protein CP24 10A, chloroplastic [Capsicum annuum]
TRINITY_DN29596_c2_g2	6511.86	3248.6	1.0032	gi|970023861|ref|XP_015073254.1|	glyceraldehyde-3-phosphate dehydrogenase A, chloroplastic [Solanum pennellii]
TRINITY_DN27971_c5_g1	817.254	408.144	1.0017	gi|747075308|ref|XP_011084683.1|	phosphoglycolate phosphatase 1B, chloroplastic-like [Sesamum indicum]
TRINITY_DN29004_c2_g1	414.997	207.339	1.0011	gi|225427218|ref|XP_002280448.1|	PREDICTED: uncharacterized protein LOC100247252 [Vitis vinifera]
TRINITY_DN33324_c0_g1	26.5263	53.4015	-1.0095	gi|723696583|ref|XP_010320519.1|	uncharacterized protein LOC101249356 [Solanum lycopersicum]
TRINITY_DN35585_c1_g1	23.5595	47.4561	-1.0103	gi|565381086|ref|XP_006356912.1|	PREDICTED: vacuolar protein sorting-associated protein 8 homolog isoform X1 [Solanum tuberosum]
TRINITY_DN29940_c1_g1	25.3047	50.9912	-1.0108	gi|12229803|sp|P93541.1|DHE3_SOLLC	RecName: Full=Glutamate dehydrogenase; Short=GDH; AltName: Full=Legdh1
TRINITY_DN26032_c0_g1	52.7908	106.428	-1.0115	gi|823261422|ref|XP_012463442.1|	PREDICTED: 3-ketoacyl-CoA synthase 10-like [Gossypium raimondii]
TRINITY_DN34094_c3_g2	35.6011	71.827	-1.0126	gi|1025073671|ref|XP_016452699.1|	PREDICTED: probable xyloglucan glycosyltransferase 12 [Nicotiana tabacum]
TRINITY_DN33648_c0_g1	57.4155	116.123	-1.0161	gi|747097346|ref|XP_011096636.1|	auxin response factor 6 isoform X2 [Sesamum indicum]
TRINITY_DN27503_c0_g1	26.6136	53.8836	-1.0177	gi|747054277|ref|XP_011073338.1|	stromal cell-derived factor 2-like protein [Sesamum indicum]
TRINITY_DN34481_c2_g2	45.6357	92.4484	-1.0185	gi|1026103521|ref|XP_016550823.1|	PREDICTED: transcription factor bHLH143-like [Capsicum annuum]
TRINITY_DN35768_c1_g2	44.5886	90.3595	-1.019	gi|723692578|ref|XP_010319822.1|	protein ILITYHIA [Solanum lycopersicum]
TRINITY_DN32636_c1_g1	26.6136	54.0979	-1.0234	gi|700674259|ref|NP_001289509.1|	methylenetetrahydrofolate reductase 2-like [Nicotiana sylvestris]
TRINITY_DN34600_c0_g1	31.0637	63.1499	-1.0236	gi|1029042136|ref|XP_016684861.1|	PREDICTED: serine/threonine-protein kinase ATM-like [Gossypium hirsutum]
TRINITY_DN27670_c3_g3	83.5928	170.274	-1.0264	gi|747103426|ref|XP_011099906.1|	probable inactive receptor kinase At1g48480 [Sesamum indicum]
TRINITY_DN34627_c0_g2	22.9487	46.7598	-1.0269	gi|1025371803|ref|XP_016514891.1|	PREDICTED: leucine-rich repeat receptor-like tyrosine-protein kinase PXC3 [Nicotiana tabacum]
TRINITY_DN31256_c3_g1	22.9487	46.867	-1.0302	gi|661895855|emb|CDP00433.1|	unnamed protein product [Coffea canephora]
TRINITY_DN32985_c0_g1	27.7479	56.6688	-1.0302	gi|762058725|gb|AJQ19480.1|	beta-galactosidase [Diospyros kaki]
TRINITY_DN34489_c0_g1	58.9861	120.515	-1.0308	gi|1035906395|gb|OAY35993.1|	hypothetical protein MANES_12G146600 [Manihot esculenta]
TRINITY_DN27741_c0_g1	33.1579	67.8098	-1.0321	gi|1040866570|ref|XP_017243821.1|	PREDICTED: lysM domain-containing GPI-anchored protein 1-like [Daucus carota subsp. sativus]
TRINITY_DN35778_c3_g1	99.4736	203.429	-1.0321	gi|661876728|emb|CDP19296.1|	unnamed protein product [Coffea canephora]
TRINITY_DN27014_c1_g1	28.795	58.9185	-1.0329	gi|720074093|ref|XP_010278911.1|	PREDICTED: cyclin-dependent kinase B1-1 [Nelumbo nucifera]
TRINITY_DN30467_c0_g1	26.3518	53.9907	-1.0348	gi|747047337|ref|XP_011069633.1|	uncharacterized protein LOC105155456 [Sesamum indicum]
TRINITY_DN26009_c0_g2	25.5665	52.3839	-1.0349	gi|698464071|ref|XP_009782351.1|	PREDICTED: ocs element-binding factor 1-like [Nicotiana sylvestris]
TRINITY_DN33166_c1_g1	38.1316	78.1473	-1.0352	gi|747055786|ref|XP_011074139.1|	somatic embryogenesis receptor kinase 2 [Sesamum indicum]
TRINITY_DN31483_c4_g1	73.2964	150.296	-1.036	gi|565400382|ref|XP_006365709.1|	PREDICTED: UDP-glucuronic acid decarboxylase 6-like [Solanum tuberosum]
TRINITY_DN32520_c0_g1	34.7285	71.2913	-1.0376	gi|970011078|ref|XP_015066443.1|	DNA replication licensing factor MCM3 homolog 2 isoform X2 [Solanum pennellii]
TRINITY_DN29566_c0_g1	25.4792	52.3839	-1.0398	gi|747073750|ref|XP_011083845.1|	protein CYPRO4 [Sesamum indicum]
TRINITY_DN29687_c0_g1	46.3338	95.3408	-1.041	gi|970035848|ref|XP_015079261.1|	protein argonaute 4-like isoform X7 [Solanum pennellii]
TRINITY_DN34774_c0_g1	27.8352	57.3116	-1.0419	gi|565372417|ref|XP_006352790.1|	PREDICTED: uncharacterized protein LOC102602285 [Solanum tuberosum]
TRINITY_DN29778_c1_g1	35.5138	73.2731	-1.0449	gi|1026066734|ref|XP_016577786.1|	PREDICTED: heat shock cognate 70 kDa protein 1 [Capsicum annuum]
TRINITY_DN22317_c0_g1	22.7742	47.1883	-1.051	gi|661897365|emb|CDO99077.1|	unnamed protein product [Coffea canephora]
TRINITY_DN31955_c0_g2	91.7077	190.521	-1.0548	gi|12003049|gb|AAG43444.1|AF186777_1	xyloglucan endotransglycosylase [Solanum lycopersicum]
TRINITY_DN30558_c2_g1	45.9847	95.555	-1.0552	gi|702297734|ref|XP_010048377.1|	PREDICTED: probable xyloglucan glycosyltransferase 5 [Eucalyptus grandis]
TRINITY_DN34066_c1_g2	35.6011	74.023	-1.0561	gi|927028793|ref|NP_001300841.1|	sucrose synthase [Solanum lycopersicum]
TRINITY_DN29381_c0_g1	50.3476	104.714	-1.0565	gi|697175761|ref|XP_009596824.1|	PREDICTED: triose phosphate/phosphate translocator, non-green plastid, chloroplastic-like [Nicotiana tomentosiformis]
TRINITY_DN33821_c0_g1	50.1731	104.446	-1.0578	gi|641834243|gb|KDO53240.1|	hypothetical protein CISIN_1g009759mg [Citrus sinensis]
TRINITY_DN34183_c2_g1	30.2784	63.2034	-1.0617	gi|641835942|gb|KDO54912.1|	hypothetical protein CISIN_1g005693mg [Citrus sinensis]
TRINITY_DN32887_c0_g2	34.3795	71.827	-1.063	gi|747065574|ref|XP_011079428.1|	CBL-interacting serine/threonine-protein kinase 6 [Sesamum indicum]
TRINITY_DN32797_c4_g4	151.566	317.035	-1.0647	gi|763800075|gb|KJB67030.1|	hypothetical protein B456_010G171000 [Gossypium raimondii]
TRINITY_DN26842_c0_g1	25.8282	54.0979	-1.0666	gi|225452472|ref|XP_002278444.1|	PREDICTED: formate dehydrogenase, mitochondrial [Vitis vinifera]
TRINITY_DN31988_c1_g1	158.285	331.604	-1.0669	gi|700584170|ref|NP_001289540.1|	ATP synthase subunit beta, mitochondrial [Nicotiana sylvestris]
TRINITY_DN25610_c0_g1	58.0263	121.64	-1.0678	gi|1027859103|ref|NP_001312044.1|	epidermis-specific secreted glycoprotein EP1-like precursor [Capsicum annuum]
TRINITY_DN32698_c0_g2	33.6814	70.7021	-1.0698	gi|1026076594|ref|XP_016537548.1|	PREDICTED: guanosine nucleotide diphosphate dissociation inhibitor 2-like isoform X2 [Capsicum annuum]
TRINITY_DN34707_c0_g1	23.2978	48.9559	-1.0713	gi|971536775|ref|XP_015167358.1|	PREDICTED: uncharacterized protein LOC102596042 isoform X3 [Solanum tuberosum]
TRINITY_DN33179_c0_g1	40.1385	84.4141	-1.0725	gi|1025249944|ref|XP_016488801.1|	PREDICTED: L-ascorbate oxidase homolog [Nicotiana tabacum]
TRINITY_DN35105_c0_g1	49.5623	104.286	-1.0732	gi|296081722|emb|CBI20727.3|	unnamed protein product, partial [Vitis vinifera]
TRINITY_DN32102_c0_g1	25.6537	53.9907	-1.0735	gi|565349516|ref|XP_006341739.1|	PREDICTED: lipoxygenase 6, chloroplastic-like isoform X1 [Solanum tuberosum]
TRINITY_DN30804_c0_g3	33.7687	71.0771	-1.0737	gi|970011066|ref|XP_015066435.1|	uncharacterized protein LOC107011440 [Solanum pennellii]
TRINITY_DN32230_c0_g4	32.1108	67.6491	-1.075	gi|661889706|emb|CDP06426.1|	unnamed protein product [Coffea canephora]
TRINITY_DN33451_c0_g1	32.7216	68.9346	-1.075	gi|743899806|ref|XP_011043193.1|	PREDICTED: uncharacterized protein LOC105138721 isoform X2 [Populus euphratica]
TRINITY_DN30058_c1_g1	87.1703	183.718	-1.0756	gi|460380058|ref|XP_004235775.1|	basic salivary proline-rich protein 1 [Solanum lycopersicum]
TRINITY_DN28183_c1_g5	21.112	44.5536	-1.0775	gi|698528570|ref|XP_009761117.1|	PREDICTED: uncharacterized protein LOC104213328, partial [Nicotiana sylvestris]
TRINITY_DN30351_c1_g4	59.2479	125.443	-1.0822	gi|1035925516|gb|OAY55104.1|	hypothetical protein MANES_03G127800 [Manihot esculenta]
TRINITY_DN34454_c0_g5	34.8158	73.7552	-1.083	gi|1025331074|ref|XP_016506296.1|	PREDICTED: protein IQ-DOMAIN 31-like [Nicotiana tabacum]
TRINITY_DN33758_c1_g2	24.8684	52.7588	-1.0851	gi|661897692|emb|CDO99404.1|	unnamed protein product [Coffea canephora]
TRINITY_DN31911_c0_g1	36.1246	76.6476	-1.0853	gi|661898599|emb|CDO98566.1|	unnamed protein product [Coffea canephora]
TRINITY_DN33337_c0_g5	40.313	85.5389	-1.0853	gi|1025043649|ref|XP_016445807.1|	PREDICTED: subtilisin-like protease SBT1.7 [Nicotiana tabacum]
TRINITY_DN31657_c0_g2	83.9374	178.249	-1.0865	gi|1025291126|ref|XP_016497516.1|	PREDICTED: protein NRT1/ PTR FAMILY 4.5-like [Nicotiana tabacum]
TRINITY_DN32570_c2_g2	93.9764	199.68	-1.0873	gi|698468919|ref|XP_009783463.1|	PREDICTED: 8-hydroxygeraniol dehydrogenase-like [Nicotiana sylvestris]
TRINITY_DN28108_c2_g1	114.482	243.44	-1.0884	gi|1035906634|gb|OAY36231.1|	hypothetical protein MANES_11G005800 [Manihot esculenta]
TRINITY_DN28856_c2_g1	28.3587	60.3111	-1.0886	gi|747052587|ref|XP_011072418.1|	GATA transcription factor 12-like [Sesamum indicum]
TRINITY_DN24736_c0_g2	23.385	49.7593	-1.0894	gi|747084425|ref|XP_011089621.1|	uncharacterized protein At5g48480 [Sesamum indicum]
TRINITY_DN27220_c4_g4	74.0817	157.634	-1.0894	gi|1035894213|gb|OAY23817.1|	hypothetical protein MANES_18G109600 [Manihot esculenta]
TRINITY_DN35220_c0_g1	20.5055	43.7603	-1.0936	gi|1026044809|ref|XP_016568583.1|	PREDICTED: uncharacterized protein LOC107867017 isoform X1 [Capsicum annuum]
TRINITY_DN30493_c0_g1	27.9224	59.829	-1.0994	gi|1009176854|ref|XP_015869652.1|	probable endo-1,3(4)-beta-glucanase ARB_01444 [Ziziphus jujuba]
TRINITY_DN25869_c0_g1	22.7742	48.8488	-1.1009	gi|470111296|ref|XP_004291884.1|	PREDICTED: deoxyuridine 5'-triphosphate nucleotidohydrolase [Fragaria vesca subsp. vesca]
TRINITY_DN28840_c0_g1	23.2978	50.1878	-1.1071	gi|460400369|ref|XP_004245707.1|	IRK-interacting protein isoform X2 [Solanum lycopersicum]
TRINITY_DN31948_c1_g1	34.1177	73.5945	-1.1091	gi|998429201|ref|NP_001307226.1|	cell division control 20-1 [Solanum lycopersicum]
TRINITY_DN34287_c0_g1	29.6676	64.114	-1.1118	gi|255559719|ref|XP_002520879.1|	probable LRR receptor-like serine/threonine-protein kinase IRK [Ricinus communis]
TRINITY_DN33521_c1_g1	20.1565	43.5997	-1.1131	gi|720046469|ref|XP_010270516.1|	PREDICTED: exosome complex exonuclease RRP44 homolog A [Nelumbo nucifera]
TRINITY_DN24678_c0_g1	53.4016	115.587	-1.114	gi|1026056205|ref|XP_016572617.1|	PREDICTED: HMG-Y-related protein B isoform X2 [Capsicum annuum]
TRINITY_DN25002_c0_g1	22.1634	48.0453	-1.1162	-	-
TRINITY_DN30926_c1_g1	33.2451	72.0948	-1.1168	gi|147844260|emb|CAN80040.1|	hypothetical protein VITISV_037194 [Vitis vinifera]
TRINITY_DN31247_c0_g1	31.5	68.399	-1.1186	gi|1026079910|ref|XP_016539192.1|	PREDICTED: uncharacterized protein LOC107840014 isoform X2 [Capsicum annuum]
TRINITY_DN30215_c0_g1	38.7424	84.1998	-1.1199	gi|802715892|ref|XP_012084825.1|	serine carboxypeptidase-like 25 [Jatropha curcas]
TRINITY_DN26702_c2_g6	26.439	57.4723	-1.1202	gi|568869613|ref|XP_006488015.1|	probable glucuronoxylan glucuronosyltransferase IRX7 isoform X1 [Citrus sinensis]
TRINITY_DN30776_c0_g2	25.8282	56.1868	-1.1213	gi|747066801|ref|XP_011080095.1|	uncharacterized protein LOC105163450 [Sesamum indicum]
TRINITY_DN25370_c0_g2	24.6066	53.5569	-1.122	gi|926663242|gb|ALD51961.1|	heat shock protein 90-2 [Nicotiana benthamiana]
TRINITY_DN29433_c0_g1	37.5208	81.6824	-1.1223	gi|848867072|ref|XP_012834197.1|	PREDICTED: uncharacterized protein LOC105955044 [Erythranthe guttata]
TRINITY_DN35392_c0_g1	22.0762	48.1524	-1.1251	gi|971553218|ref|XP_015164902.1|	PREDICTED: callose synthase 7-like isoform X2 [Solanum tuberosum]
TRINITY_DN33820_c0_g1	37.6953	82.2716	-1.126	gi|1026089757|ref|XP_016544016.1|	PREDICTED: histone-lysine N-methyltransferase, H3 lysine-9 specific SUVH1-like [Capsicum annuum]
TRINITY_DN34131_c0_g1	32.5471	71.0771	-1.1269	gi|1025071953|ref|XP_016452280.1|	PREDICTED: protein TSS isoform X1 [Nicotiana tabacum]
TRINITY_DN25564_c0_g1	50.8712	111.37	-1.1304	gi|971536383|ref|XP_015166325.1|	PREDICTED: patellin-3-like [Solanum tuberosum]
TRINITY_DN29575_c1_g2	78.7063	172.31	-1.1305	-	-
TRINITY_DN33728_c2_g1	28.7077	62.8821	-1.1312	gi|1025396747|ref|XP_016436607.1|	PREDICTED: protein RNA-directed DNA methylation 3-like [Nicotiana tabacum]
TRINITY_DN30699_c0_g1	25.741	56.4546	-1.133	gi|1025349820|ref|XP_016433784.1|	PREDICTED: growth-regulating factor 1-like [Nicotiana tabacum]
TRINITY_DN28647_c4_g1	184.812	405.413	-1.1333	gi|1023977230|gb|KZV19684.1|	peroxidase 42 [Dorcoceras hygrometricum]
TRINITY_DN31658_c2_g2	49.2133	108.196	-1.1365	gi|747059382|ref|XP_011076069.1|	plastidial pyruvate kinase 2-like [Sesamum indicum]
TRINITY_DN28050_c0_g1	26.9626	59.6148	-1.1447	gi|565349989|ref|XP_006341957.1|	PREDICTED: isoflavone reductase-like protein [Solanum tuberosum]
TRINITY_DN35215_c0_g1	27.3116	60.6324	-1.1506	gi|1028962547|ref|XP_016724774.1|	PREDICTED: LOW QUALITY PROTEIN: golgin subfamily A member 6-like protein 22 [Gossypium hirsutum]
TRINITY_DN33592_c1_g1	21.5526	48.0989	-1.1581	gi|970002521|ref|XP_015062008.1|	uncharacterized protein LOC107007758 [Solanum pennellii]
TRINITY_DN26573_c0_g1	52.7036	118.105	-1.1641	gi|32481059|gb|AAP83926.1|	transaldolase [Solanum lycopersicum]
TRINITY_DN35424_c1_g3	23.6468	53.0802	-1.1665	gi|1026103578|ref|XP_016550853.1|	PREDICTED: uncharacterized protein LOC107850673 isoform X2 [Capsicum annuum]
TRINITY_DN35798_c4_g1	48.0789	107.928	-1.1666	gi|723744543|ref|XP_010313213.1|	chromatin structure-remodeling complex protein SYD isoform X3 [Solanum lycopersicum]
TRINITY_DN31321_c0_g1	125.738	282.273	-1.1667	gi|802581280|ref|XP_012069629.1|	FRIGIDA-like protein 4a [Jatropha curcas]
TRINITY_DN32185_c2_g2	34.2922	77.0225	-1.1674	gi|694188307|gb|AIS71894.1|	amino acid transporter [Nicotiana tabacum]
TRINITY_DN33433_c3_g1	22.7742	51.2055	-1.1689	gi|698502045|ref|XP_009796691.1|	PREDICTED: peroxidase 3-like [Nicotiana sylvestris]
TRINITY_DN31436_c1_g6	24.6939	55.544	-1.1695	gi|927144373|gb|ALD83643.1|	syntaxin-111 [Vincetoxicum mongolicum]
TRINITY_DN30933_c2_g3	42.669	96.1978	-1.1728	gi|225433483|ref|XP_002264429.1|	PREDICTED: protein ECERIFERUM 26 [Vitis vinifera]
TRINITY_DN26207_c0_g2	17.7229	40.0903	-1.1776	gi|747042545|ref|XP_011079115.1|	phosphoserine aminotransferase 2, chloroplastic [Sesamum indicum]
TRINITY_DN27133_c0_g1	27.7479	62.7749	-1.1778	gi|972777487|ref|NP_001305495.1|	glucan endo-1,3-beta-glucosidase 11-like precursor [Solanum tuberosum]
TRINITY_DN35317_c0_g1	62.2146	140.922	-1.1796	gi|1026089025|ref|XP_016543630.1|	PREDICTED: transcription elongation factor SPT6 isoform X2 [Capsicum annuum]
TRINITY_DN29829_c0_g1	56.4556	127.907	-1.1799	gi|747084909|ref|XP_011089884.1|	auxin response factor 4 isoform X2 [Sesamum indicum]
TRINITY_DN35855_c27_g2	42.1812	95.5909	-1.1803	gi|147770065|emb|CAN65410.1|	hypothetical protein VITISV_040416 [Vitis vinifera]
TRINITY_DN32059_c0_g1	66.8393	151.581	-1.1813	gi|350537883|ref|NP_001234827.1|	catalase isozyme 1 [Solanum lycopersicum]
TRINITY_DN29148_c0_g2	35.6883	80.9861	-1.1822	gi|565382210|ref|XP_006357439.1|	PREDICTED: uncharacterized protein At1g04910-like isoform X2 [Solanum tuberosum]
TRINITY_DN17263_c0_g1	22.4252	50.9377	-1.1836	gi|697161668|ref|XP_009589620.1|	PREDICTED: non-specific lipid-transfer protein 2-like [Nicotiana tomentosiformis]
TRINITY_DN23415_c0_g1	20.0692	45.635	-1.1852	-	-
TRINITY_DN32404_c2_g3	69.457	157.955	-1.1853	gi|698431629|ref|XP_009794774.1|	PREDICTED: tubulin beta-2 chain [Nicotiana sylvestris]
TRINITY_DN17258_c0_g1	36.2119	82.4323	-1.1867	gi|567884759|ref|XP_006434938.1|	hydroquinone glucosyltransferase [Citrus clementina]
TRINITY_DN34549_c0_g1	26.3518	59.9897	-1.1868	gi|697176508|ref|XP_009597210.1|	PREDICTED: kinesin-like protein KIN-5C [Nicotiana tomentosiformis]
TRINITY_DN35461_c2_g1	26.5263	60.4718	-1.1888	gi|971557036|ref|XP_015165831.1|	PREDICTED: leucine-rich repeat extensin-like protein 4 isoform X2 [Solanum tuberosum]
TRINITY_DN30303_c0_g1	16.928	38.6184	-1.1899	gi|848897758|ref|XP_012848972.1|	PREDICTED: homeobox-leucine zipper protein MERISTEM L1 [Erythranthe guttata]
TRINITY_DN35668_c2_g1	36.0356	82.218	-1.19	gi|225461660|ref|XP_002285441.1|	PREDICTED: phosphoenolpyruvate carboxylase, housekeeping isozyme [Vitis vinifera]
TRINITY_DN35393_c3_g3	33.0706	75.4692	-1.1903	gi|970017552|ref|XP_015069916.1|	auxin response factor 8-like isoform X2 [Solanum pennellii]
TRINITY_DN30697_c1_g3	24.4321	55.7583	-1.1904	gi|1040903184|ref|XP_017259180.1|	PREDICTED: WD-40 repeat-containing protein MSI2-like isoform X2 [Daucus carota subsp. sativus]
TRINITY_DN27336_c1_g1	60.0332	137.012	-1.1905	gi|743876371|ref|XP_011035177.1|	PREDICTED: non-specific phospholipase C1-like [Populus euphratica]
TRINITY_DN26962_c0_g1	31.5872	72.1483	-1.1916	gi|1025321797|ref|XP_016504013.1|	PREDICTED: uncharacterized protein DDB_G0271670-like isoform X1 [Nicotiana tabacum]
TRINITY_DN33238_c1_g2	26.3518	60.2575	-1.1932	gi|661898381|emb|CDO98348.1|	unnamed protein product [Coffea canephora]
TRINITY_DN27202_c1_g1	29.144	66.685	-1.1942	gi|460366624|ref|XP_004229181.1|	squamosa promoter-binding-like protein 1 [Solanum lycopersicum]
TRINITY_DN34365_c0_g1	30.6274	70.113	-1.1949	gi|970036878|ref|XP_015079784.1|	uncharacterized protein LOC107023572 [Solanum pennellii]
TRINITY_DN27072_c1_g3	28.5332	65.453	-1.1978	gi|698496834|ref|XP_009794435.1|	PREDICTED: transcription factor TCP14-like [Nicotiana sylvestris]
TRINITY_DN33826_c2_g3	17.8005	40.868	-1.199	gi|823230345|ref|XP_012447899.1|	PREDICTED: uncharacterized protein LOC105771044 [Gossypium raimondii]
TRINITY_DN34811_c0_g2	101.568	233.424	-1.2005	gi|636665532|gb|AIA10372.1|	cellulose synthase [Boehmeria nivea]
TRINITY_DN35813_c42_g1	57.3404	131.954	-1.2024	gi|1025403982|ref|XP_016437765.1|	PREDICTED: craniofacial development protein 2-like [Nicotiana tabacum]
TRINITY_DN31818_c0_g1	25.3047	58.3828	-1.2061	gi|565393156|ref|XP_006362248.1|	PREDICTED: jacalin-related lectin 3 isoform X2 [Solanum tuberosum]
TRINITY_DN38380_c0_g1	21.6399	50.0271	-1.209	gi|661897207|emb|CDO98919.1|	unnamed protein product [Coffea canephora]
TRINITY_DN24554_c0_g1	26.7008	61.9715	-1.2147	gi|590574990|ref|XP_007012560.1|	PREDICTED: 21 kDa protein [Theobroma cacao]
TRINITY_DN34657_c0_g1	29.7548	69.0953	-1.2155	gi|661893792|emb|CDP02233.1|	unnamed protein product [Coffea canephora]
TRINITY_DN30039_c1_g1	86.2105	200.216	-1.2156	gi|565369090|ref|XP_006351170.1|	PREDICTED: sucrose transport protein-like [Solanum tuberosum]
TRINITY_DN35017_c0_g1	80.5387	187.093	-1.216	gi|703147119|ref|XP_010108971.1|	ABC transporter B family member 19 [Morus notabilis]
TRINITY_DN30978_c1_g3	22.7742	53.0266	-1.2193	gi|747068248|ref|XP_011080874.1|	probable inactive receptor kinase At4g23740 [Sesamum indicum]
TRINITY_DN35554_c0_g2	99.7354	233.049	-1.2245	gi|731389336|ref|XP_010649951.1|	PREDICTED: protein NETWORKED 1A [Vitis vinifera]
TRINITY_DN32972_c0_g1	22.687	53.1337	-1.2278	gi|802618367|ref|XP_012075451.1|	kinesin-like protein NACK1 [Jatropha curcas]
TRINITY_DN27282_c4_g2	16.6662	39.0469	-1.2283	gi|661890311|emb|CDP05808.1|	unnamed protein product [Coffea canephora]
TRINITY_DN34791_c0_g1	18.9349	44.4031	-1.2296	gi|1024059846|gb|KZV55917.1|	splicing factor 3B subunit 3-like [Dorcoceras hygrometricum]
TRINITY_DN33879_c0_g1	19.633	46.0635	-1.2303	gi|1034282135|gb|ANI70178.1|	auxin response factor ARF6 [Salvia miltiorrhiza]
TRINITY_DN35511_c1_g1	19.0222	44.6709	-1.2317	gi|947090627|gb|KRH39292.1|	hypothetical protein GLYMA_09G191300 [Glycine max]
TRINITY_DN34546_c3_g1	18.0623	42.4213	-1.2318	gi|1026039886|ref|XP_016565996.1|	PREDICTED: uncharacterized protein LOC107864207 isoform X2 [Capsicum annuum]
TRINITY_DN34045_c0_g2	40.313	94.7516	-1.2329	gi|567216872|ref|XP_006412065.1|	ganglioside-induced differentiation-associated protein 2 [Eutrema salsugineum]
TRINITY_DN26932_c0_g1	64.1343	150.831	-1.2338	gi|698459308|ref|XP_009781264.1|	PREDICTED: DNA (cytosine-5)-methyltransferase CMT3-like isoform X1 [Nicotiana sylvestris]
TRINITY_DN35338_c0_g4	24.9557	58.7042	-1.2341	gi|731422499|ref|XP_010662132.1|	PREDICTED: serine/threonine-protein kinase TIO [Vitis vinifera]
TRINITY_DN34849_c0_g1	22.687	53.5087	-1.2379	gi|1025213952|ref|XP_016480316.1|	PREDICTED: transcription factor LHW-like [Nicotiana tabacum]
TRINITY_DN35472_c1_g2	95.8961	226.3	-1.2387	gi|1040902990|ref|XP_017259085.1|	PREDICTED: BAHD acyltransferase DCR-like [Daucus carota subsp. sativus]
TRINITY_DN34107_c1_g3	25.9155	61.2752	-1.2415	gi|1025349538|ref|XP_016433025.1|	PREDICTED: protein ECERIFERUM 1-like [Nicotiana tabacum]
TRINITY_DN31996_c0_g1	36.4737	86.2888	-1.2423	gi|747064948|ref|XP_011079083.1|	stomatal closure-related actin-binding protein 3 [Sesamum indicum]
TRINITY_DN31453_c0_g4	36.3864	86.2352	-1.2449	gi|697104891|ref|XP_009606252.1|	PREDICTED: protein argonaute 1-like isoform X2 [Nicotiana tomentosiformis]
TRINITY_DN29210_c0_g1	25.3047	60.2039	-1.2505	gi|1025064118|ref|XP_016450357.1|	PREDICTED: mechanosensitive ion channel protein 10-like [Nicotiana tabacum]
TRINITY_DN25532_c0_g1	45.6357	108.678	-1.2518	gi|698523939|ref|XP_009758784.1|	PREDICTED: EIN3-binding F-box protein 1-like [Nicotiana sylvestris]
TRINITY_DN34293_c0_g1	56.8919	135.62	-1.2533	gi|698421101|ref|XP_009769509.1|	PREDICTED: protein LONGIFOLIA 2-like [Nicotiana sylvestris]
TRINITY_DN28025_c0_g1	19.633	46.8134	-1.2536	gi|802693001|ref|XP_012083005.1|	diacylglycerol O-acyltransferase 3, cytosolic [Jatropha curcas]
TRINITY_DN35812_c1_g1	68.4972	163.525	-1.2554	gi|661885282|emb|CDP11070.1|	unnamed protein product [Coffea canephora]
TRINITY_DN35825_c4_g1	27.2244	65.0395	-1.2564	gi|970001317|ref|XP_015057540.1|	uncharacterized protein LOC107003769 isoform X1 [Solanum pennellii]
TRINITY_DN30998_c0_g1	24.5194	58.8113	-1.2622	gi|565388810|ref|XP_006360163.1|	PREDICTED: probable pectinesterase/pectinesterase inhibitor 34 [Solanum tuberosum]
TRINITY_DN33469_c0_g1	16.3172	39.154	-1.2628	gi|697163345|ref|XP_009590499.1|	PREDICTED: uncharacterized protein LOC104087664 [Nicotiana tomentosiformis]
TRINITY_DN28012_c2_g1	267.706	642.425	-1.2629	gi|565387758|ref|XP_006359655.1|	PREDICTED: proline-rich protein 4 isoform X2 [Solanum tuberosum]
TRINITY_DN35611_c2_g2	19.0222	45.6886	-1.2642	gi|970017614|ref|XP_015069950.1|	probable serine/threonine protein kinase IREH1 [Solanum pennellii]
TRINITY_DN27262_c0_g1	70.0678	168.4	-1.2651	gi|743826394|ref|XP_011022789.1|	PREDICTED: annexin D2-like [Populus euphratica]
TRINITY_DN28114_c1_g1	77.1357	185.432	-1.2654	gi|1050649684|ref|XP_017648243.1|	PREDICTED: protein NRT1/ PTR FAMILY 6.2-like [Gossypium arboreum]
TRINITY_DN29993_c1_g2	24.5194	58.972	-1.2661	gi|1040921782|ref|XP_017223128.1|	PREDICTED: glycine-rich protein 1 [Daucus carota subsp. sativus]
TRINITY_DN25435_c0_g2	50.8712	122.911	-1.2727	gi|113473614|gb|ABI35986.1|	methionine synthase [Phelipanche ramosa]
TRINITY_DN31760_c6_g1	36.7782	89.2647	-1.2792	gi|1029016127|ref|XP_016671948.1|	PREDICTED: phosphoinositide phospholipase C 4-like [Gossypium hirsutum]
TRINITY_DN31827_c0_g2	22.0762	53.6694	-1.2816	gi|697170494|ref|XP_009594164.1|	PREDICTED: exocyst complex component SEC5A-like [Nicotiana tomentosiformis]
TRINITY_DN33755_c1_g2	18.0623	44.0282	-1.2854	gi|565367609|ref|XP_006350451.1|	PREDICTED: auxin response factor 8-like isoform X1 [Solanum tuberosum]
TRINITY_DN35723_c2_g1	36.2992	88.5919	-1.2872	gi|1063462232|ref|XP_007047197.2|	PREDICTED: uncharacterized protein LOC18611092 [Theobroma cacao]
TRINITY_DN31557_c2_g1	21.4654	52.4374	-1.2886	gi|1025320480|ref|XP_016503682.1|	PREDICTED: protein POLLENLESS 3-LIKE 2-like [Nicotiana tabacum]
TRINITY_DN29872_c4_g1	23.385	57.3116	-1.2932	gi|1029040985|ref|XP_016684268.1|	PREDICTED: pyruvate kinase 1, cytosolic-like [Gossypium hirsutum]
TRINITY_DN28501_c5_g1	64.9196	159.133	-1.2935	gi|1026028094|ref|XP_016560303.1|	PREDICTED: TMV resistance protein N-like isoform X1 [Capsicum annuum]
TRINITY_DN34695_c0_g1	15.0956	37.0651	-1.2959	gi|1026083529|ref|XP_016541103.1|	PREDICTED: beta-amyrin synthase isoform X2 [Capsicum annuum]
TRINITY_DN33199_c1_g1	26.0028	63.9533	-1.2984	gi|1035900848|gb|OAY30448.1|	hypothetical protein MANES_14G031800 [Manihot esculenta]
TRINITY_DN34218_c0_g1	21.0291	51.7947	-1.3004	gi|970059842|ref|XP_015056676.1|	transcription factor MYB3R-1-like isoform X2 [Solanum pennellii]
TRINITY_DN35430_c0_g1	17.4515	43.064	-1.3031	gi|802539214|ref|XP_012069940.1|	probable receptor-like serine/threonine-protein kinase At4g34500 isoform X1 [Jatropha curcas]
TRINITY_DN26282_c0_g1	16.2299	40.0645	-1.3037	gi|698426478|ref|XP_009786959.1|	PREDICTED: clathrin heavy chain 2-like [Nicotiana sylvestris]
TRINITY_DN33394_c0_g1	15.9681	39.4218	-1.3038	gi|661888494|emb|CDP07995.1|	unnamed protein product [Coffea canephora]
TRINITY_DN33729_c4_g1	54.7105	135.245	-1.3057	gi|743889013|ref|XP_011038621.1|	PREDICTED: uncharacterized protein LOC105135454 [Populus euphratica]
TRINITY_DN30896_c0_g1	37.6953	93.1983	-1.3059	gi|747082535|ref|XP_011088593.1|	subtilisin-like protease SBT1.6 [Sesamum indicum]
TRINITY_DN35315_c0_g1	21.7271	53.8836	-1.3103	gi|1063462880|ref|XP_007050143.2|	PREDICTED: ABC transporter C family member 5 [Theobroma cacao]
TRINITY_DN35701_c0_g2	18.4113	45.7421	-1.3129	gi|1947084|gb|AAC49941.1|	ADP-glucose pyrophosphorylase large subunit 1 [Solanum lycopersicum]
TRINITY_DN33116_c0_g2	24.4321	60.8467	-1.3164	gi|470103332|ref|XP_004288094.1|	PREDICTED: probable methyltransferase PMT26 [Fragaria vesca subsp. vesca]
TRINITY_DN34223_c1_g1	16.4917	41.0822	-1.3168	gi|698527059|ref|XP_009760375.1|	PREDICTED: putative glycine-rich cell wall structural protein 1 [Nicotiana sylvestris]
TRINITY_DN32703_c0_g1	37.1717	92.6627	-1.3178	gi|645221603|ref|XP_008245613.1|	PREDICTED: phospholipase D zeta 1 [Prunus mume]
TRINITY_DN30823_c0_g1	16.2299	40.5466	-1.3209	gi|565362761|ref|XP_006348113.1|	PREDICTED: uncharacterized GPI-anchored protein At1g61900 isoform X2 [Solanum tuberosum]
TRINITY_DN32124_c0_g3	23.7341	59.2934	-1.3209	gi|848855537|ref|XP_012852790.1|	PREDICTED: BTB/POZ domain-containing protein At5g66560 [Erythranthe guttata]
TRINITY_DN28799_c0_g2	25.741	64.3282	-1.3214	gi|697102773|ref|XP_009602968.1|	PREDICTED: uncharacterized protein LOC104098021 [Nicotiana tomentosiformis]
TRINITY_DN25893_c0_g1	23.9958	59.9897	-1.3219	gi|255585261|ref|XP_002533331.1|	leucine-rich repeat extensin-like protein 5 [Ricinus communis]
TRINITY_DN30967_c2_g1	16.3172	40.868	-1.3246	gi|747081308|ref|XP_011087934.1|	serine/threonine-protein kinase PEPKR2-like [Sesamum indicum]
TRINITY_DN28802_c0_g3	41.0111	102.786	-1.3256	gi|747095703|ref|XP_011095736.1|	glyceraldehyde-3-phosphate dehydrogenase GAPCP2, chloroplastic [Sesamum indicum]
TRINITY_DN26291_c1_g1	33.5069	84.1998	-1.3294	gi|1050598007|ref|XP_017615668.1|	PREDICTED: alpha-1,4-glucan-protein synthase [UDP-forming] 2-like [Gossypium arboreum]
TRINITY_DN47068_c0_g1	68.5845	172.363	-1.3295	-	-
TRINITY_DN35111_c0_g1	26.5263	66.7385	-1.3311	gi|1063522170|ref|XP_017981679.1|	PREDICTED: kinesin-like protein KIN-4C [Theobroma cacao]
TRINITY_DN35770_c3_g2	16.3966	41.2552	-1.3312	gi|1026067779|ref|XP_016578332.1|	PREDICTED: plasma membrane ATPase 2 isoform X2 [Capsicum annuum]
TRINITY_DN33039_c0_g1	17.4515	43.9746	-1.3333	gi|1063486570|ref|XP_007033398.2|	PREDICTED: proline-rich receptor-like protein kinase PERK8 [Theobroma cacao]
TRINITY_DN32230_c0_g2	172.683	435.568	-1.3348	gi|848899205|ref|XP_012849740.1|	PREDICTED: DNA-damage-repair/toleration protein DRT100-like [Erythranthe guttata]
TRINITY_DN22231_c0_g2	195.37	492.933	-1.3352	gi|49659949|gb|AAT68265.1|	lipid transfer protein precursor [Nicotiana glauca]
TRINITY_DN28745_c0_g1	13.4377	33.9049	-1.3352	gi|697123893|ref|XP_009615942.1|	PREDICTED: diacylglycerol kinase 7-like [Nicotiana tomentosiformis]
TRINITY_DN34481_c2_g1	20.1565	51.0984	-1.342	gi|743827484|ref|XP_011023035.1|	PREDICTED: transcription factor bHLH143-like isoform X2 [Populus euphratica]
TRINITY_DN29644_c0_g1	43.6288	110.927	-1.3463	gi|970027382|ref|XP_015074996.1|	polygalacturonase non-catalytic subunit AroGP2 [Solanum pennellii]
TRINITY_DN25151_c0_g2	13.874	35.2975	-1.3472	gi|703143062|ref|XP_010107916.1|	caffeoyl-CoA O-methyltransferase [Morus notabilis]
TRINITY_DN26756_c1_g1	14.921	38.0292	-1.3498	gi|225447041|ref|XP_002269614.1|	PREDICTED: L-ascorbate oxidase homolog [Vitis vinifera]
TRINITY_DN25682_c0_g6	31.6745	80.9861	-1.3544	gi|1025291703|ref|XP_016497641.1|	PREDICTED: glycine-rich protein 2-like [Nicotiana tabacum]
TRINITY_DN27859_c1_g1	12.8269	32.8336	-1.356	gi|300872386|gb|ACU82388.2|	peroxidase 2 [Rubia cordifolia]
TRINITY_DN33758_c1_g1	51.7437	132.459	-1.3561	gi|661897692|emb|CDO99404.1|	unnamed protein product [Coffea canephora]
TRINITY_DN29143_c3_g3	24.8684	63.7391	-1.3579	gi|802796387|ref|XP_012092755.1|	probable beta-D-xylosidase 7 [Jatropha curcas]
TRINITY_DN33492_c2_g1	66.3158	170.167	-1.3595	gi|976909457|gb|KVH96566.1|	Phosphate-induced protein 1 [Cynara cardunculus var. scolymus]
TRINITY_DN34855_c0_g2	27.5734	70.9164	-1.3628	gi|747099457|ref|XP_011097785.1|	kinesin-like protein KIN-12F isoform X2 [Sesamum indicum]
TRINITY_DN31283_c0_g2	14.7465	38.0827	-1.3688	gi|661895590|emb|CDP00168.1|	unnamed protein product [Coffea canephora]
TRINITY_DN35662_c0_g1	19.5457	50.777	-1.3773	gi|723699750|ref|XP_010321067.1|	ABC transporter G family member 32 [Solanum lycopersicum]
TRINITY_DN26837_c3_g1	53.0526	137.869	-1.3778	gi|1025403792|ref|XP_016437717.1|	PREDICTED: 3-ketoacyl-CoA synthase 6 [Nicotiana tabacum]
TRINITY_DN33627_c0_g1	59.8587	156.08	-1.3827	gi|460415534|ref|XP_004253113.1|	pyrophosphate--fructose 6-phosphate 1-phosphotransferase subunit alpha-like [Solanum lycopersicum]
TRINITY_DN32467_c0_g1	13.3504	34.8155	-1.3828	gi|747064208|ref|XP_011078679.1|	DNA replication licensing factor MCM5 [Sesamum indicum]
TRINITY_DN33964_c0_g2	35.5138	92.7162	-1.3844	gi|1025054812|ref|XP_016459914.1|	PREDICTED: lysine-specific demethylase JMJ25-like isoform X3 [Nicotiana tabacum]
TRINITY_DN31199_c2_g1	27.1371	70.8628	-1.3848	gi|697171597|ref|XP_009594727.1|	PREDICTED: proline-rich extensin-like protein EPR1 isoform X1 [Nicotiana tomentosiformis]
TRINITY_DN35084_c1_g2	39.0041	102.036	-1.3874	gi|698470262|ref|XP_009783771.1|	PREDICTED: probable rhamnose biosynthetic enzyme 1 [Nicotiana sylvestris]
TRINITY_DN32784_c2_g4	68.4099	179.105	-1.3885	gi|698486029|ref|XP_009789768.1|	PREDICTED: protein HOTHEAD-like isoform X1 [Nicotiana sylvestris]
TRINITY_DN34811_c0_g1	25.1302	65.828	-1.3893	gi|460384216|ref|XP_004237809.1|	cellulose synthase A catalytic subunit 2 [UDP-forming] [Solanum lycopersicum]
TRINITY_DN31112_c0_g1	26.3518	69.1488	-1.3918	gi|1026054463|ref|XP_016571751.1|	PREDICTED: sugar carrier protein C-like [Capsicum annuum]
TRINITY_DN26386_c0_g1	14.223	37.3329	-1.3922	gi|661893430|emb|CDP03239.1|	unnamed protein product [Coffea canephora]
TRINITY_DN34467_c0_g1	24.9557	65.8815	-1.4005	gi|147767786|emb|CAN66975.1|	hypothetical protein VITISV_022077 [Vitis vinifera]
TRINITY_DN32899_c0_g1	20.7673	54.8477	-1.4011	gi|970058199|ref|XP_015055788.1|	protein TPX2-like isoform X3 [Solanum pennellii]
TRINITY_DN27974_c1_g1	19.982	52.8659	-1.4036	gi|1042998904|ref|NP_001316342.1|	endoribonuclease Dicer 2c [Solanum lycopersicum]
TRINITY_DN34621_c2_g1	16.4917	43.6532	-1.4043	gi|971575790|ref|XP_015170813.1|	PREDICTED: katanin p80 WD40 repeat-containing subunit B1 homolog isoform X2 [Solanum tuberosum]
TRINITY_DN33881_c0_g1	13.7867	36.583	-1.4079	gi|474136670|gb|EMS56362.1|	Nucleobase-ascorbate transporter 2 [Triticum urartu]
TRINITY_DN34384_c0_g2	16.7404	44.6302	-1.4147	gi|1026081843|ref|XP_016540187.1|	PREDICTED: zinc finger BED domain-containing protein DAYSLEEPER-like isoform X5 [Capsicum annuum]
TRINITY_DN31500_c4_g1	18.9349	50.6699	-1.4201	gi|970060715|ref|XP_015057131.1|	HMG-Y-related protein A-like [Solanum pennellii]
TRINITY_DN30833_c1_g2	14.921	39.9574	-1.4211	gi|698451310|ref|XP_009777336.1|	PREDICTED: squamosa promoter-binding-like protein 6 isoform X2 [Nicotiana sylvestris]
TRINITY_DN27014_c2_g3	32.3726	86.7173	-1.4215	gi|747046496|ref|XP_011099956.1|	cell division control protein 2 homolog D [Sesamum indicum]
TRINITY_DN50833_c0_g1	13.4377	35.9938	-1.4215	gi|1040891874|ref|XP_017254277.1|	PREDICTED: GDSL esterase/lipase At3g48460-like [Daucus carota subsp. sativus]
TRINITY_DN32937_c2_g1	18.8476	50.5092	-1.4222	gi|1023989577|gb|KZV24964.1|	putative LRR receptor-like serine/threonine-protein kinase-like [Dorcoceras hygrometricum]
TRINITY_DN35015_c0_g1	21.2036	56.8295	-1.4223	gi|970053896|ref|XP_015088576.1|	kinesin-like protein KIN-14I [Solanum pennellii]
TRINITY_DN30000_c0_g1	24.6939	66.3636	-1.4262	gi|731423716|ref|XP_010662595.1|	PREDICTED: probable inactive receptor kinase At4g23740 [Vitis vinifera]
TRINITY_DN33578_c0_g1	26.7008	71.7734	-1.4266	gi|971571121|ref|XP_006358822.2|	PREDICTED: uncharacterized protein LOC102585759 [Solanum tuberosum]
TRINITY_DN31820_c0_g2	15.0956	40.6002	-1.4274	gi|955072454|ref|NP_001304175.1|	cyclin B2 [Solanum lycopersicum]
TRINITY_DN34353_c0_g2	12.6523	34.1727	-1.4334	gi|1026056297|ref|XP_016572660.1|	PREDICTED: dolichyl-diphosphooligosaccharide--protein glycosyltransferase subunit 2-like [Capsicum annuum]
TRINITY_DN24116_c0_g1	92.3185	249.493	-1.4343	gi|565367272|ref|XP_006350298.1|	PREDICTED: acanthoscurrin-1-like isoform X1 [Solanum tuberosum]
TRINITY_DN32136_c0_g1	14.1357	38.3506	-1.4399	gi|747073341|ref|XP_011083627.1|	purple acid phosphatase 2-like isoform X1 [Sesamum indicum]
TRINITY_DN27273_c4_g2	50.3476	136.905	-1.4432	gi|802759674|ref|XP_012089390.1|	GDSL esterase/lipase At5g33370 [Jatropha curcas]
TRINITY_DN31593_c0_g2	23.2105	63.2034	-1.4452	gi|595842475|ref|XP_007208429.1|	uncharacterized protein LOC18772280 isoform X1 [Prunus persica]
TRINITY_DN10834_c0_g1	12.4778	34.012	-1.4467	gi|565387618|ref|XP_006359592.1|	PREDICTED: GATA transcription factor 4-like [Solanum tuberosum]
TRINITY_DN32940_c0_g2	16.7535	45.6886	-1.4474	gi|1025079798|ref|XP_016454241.1|	PREDICTED: digalactosyldiacylglycerol synthase 2, chloroplastic-like [Nicotiana tabacum]
TRINITY_DN30166_c1_g3	34.4667	94.1088	-1.4491	gi|1025399564|ref|XP_016453847.1|	PREDICTED: cellulose synthase A catalytic subunit 1 [UDP-forming]-like isoform X1 [Nicotiana tabacum]
TRINITY_DN31074_c0_g1	30.1911	82.4323	-1.4491	gi|848890948|ref|XP_012845598.1|	PREDICTED: BRASSINOSTEROID INSENSITIVE 1-associated receptor kinase 1 [Erythranthe guttata]
TRINITY_DN29659_c0_g2	36.91	100.911	-1.451	gi|848864989|ref|XP_012833215.1|	PREDICTED: LOW QUALITY PROTEIN: protein ASPARTIC PROTEASE IN GUARD CELL 1-like [Erythranthe guttata]
TRINITY_DN29376_c0_g2	12.5651	34.387	-1.4524	gi|747051512|ref|XP_011071844.1|	serine/threonine-protein kinase HT1-like [Sesamum indicum]
TRINITY_DN33542_c0_g2	13.3504	36.6366	-1.4564	gi|7211741|gb|AAF40414.1|AF216783_1	papain-like cysteine proteinase isoform I [Ipomoea batatas]
TRINITY_DN35114_c0_g2	21.6399	59.4005	-1.4568	gi|747067537|ref|XP_011080495.1|	G2/mitotic-specific cyclin S13-7 [Sesamum indicum]
TRINITY_DN34608_c0_g3	15.0956	41.4572	-1.4575	gi|747043085|ref|XP_011081989.1|	pyrophosphate-energized vacuolar membrane proton pump-like [Sesamum indicum]
TRINITY_DN28032_c4_g1	19.2839	53.1873	-1.4637	gi|596298706|ref|XP_007227537.1|	MLP-like protein 423 [Prunus persica]
TRINITY_DN29757_c0_g1	17.7133	48.9559	-1.4667	gi|1026056519|ref|XP_016572752.1|	PREDICTED: auxin efflux carrier component 3-like [Capsicum annuum]
TRINITY_DN35541_c1_g1	13.7867	38.1363	-1.4679	gi|1026073026|ref|XP_016580820.1|	PREDICTED: 26S proteasome non-ATPase regulatory subunit 2 homolog A [Capsicum annuum]
TRINITY_DN26693_c1_g1	13.6994	37.9221	-1.4689	gi|1025219628|ref|XP_016481788.1|	PREDICTED: GDSL esterase/lipase At5g45960-like [Nicotiana tabacum]
TRINITY_DN26006_c0_g4	11.169	31.1732	-1.4808	gi|703114528|ref|XP_010100678.1|	transcription factor MYC2 [Morus notabilis]
TRINITY_DN32138_c0_g2	16.2299	45.3672	-1.483	gi|747101923|ref|XP_011099106.1|	probable inactive receptor kinase At5g67200 [Sesamum indicum]
TRINITY_DN31037_c1_g1	14.3792	40.2649	-1.4855	gi|697184663|ref|XP_009601350.1|	PREDICTED: aconitate hydratase, cytoplasmic [Nicotiana tomentosiformis]
TRINITY_DN28070_c3_g2	65.5304	183.826	-1.4881	gi|698467155|ref|XP_009783075.1|	PREDICTED: pectinesterase-like [Nicotiana sylvestris]
TRINITY_DN31234_c4_g1	15.0956	42.3677	-1.4888	gi|743771193|ref|XP_010915883.1|	PREDICTED: auxin-responsive protein IAA17 [Elaeis guineensis]
TRINITY_DN29499_c0_g2	14.3102	40.2788	-1.493	gi|1025293198|ref|XP_016498010.1|	PREDICTED: uncharacterized protein LOC107816779 [Nicotiana tabacum]
TRINITY_DN33656_c0_g1	39.4108	111.042	-1.4944	gi|1009167360|ref|XP_015902075.1|	auxin-responsive protein IAA26-like isoform X1 [Ziziphus jujuba]
TRINITY_DN26663_c0_g1	21.6399	61.0609	-1.4966	gi|747067293|ref|XP_011080361.1|	protein RETICULATA-RELATED 4, chloroplastic [Sesamum indicum]
TRINITY_DN34415_c0_g4	17.1025	48.2596	-1.4966	gi|117607071|gb|ABK42079.1|	hypothetical protein, partial [Capsicum annuum]
TRINITY_DN31781_c0_g1	32.1108	90.683	-1.4978	gi|802612303|ref|XP_012074649.1|	luminal-binding protein 5 [Jatropha curcas]
TRINITY_DN33517_c0_g1	11.7798	33.3157	-1.4999	gi|1000971763|ref|XP_002516771.2|	probable linoleate 9S-lipoxygenase 5 [Ricinus communis]
TRINITY_DN27457_c3_g1	28.0106	79.2935	-1.5012	gi|698542764|ref|XP_009766515.1|	PREDICTED: uncharacterized protein LOC104217884 [Nicotiana sylvestris]
TRINITY_DN26293_c2_g1	11.3435	32.1373	-1.5024	gi|1029064973|ref|XP_016692760.1|	PREDICTED: transcription factor LHW-like [Gossypium hirsutum]
TRINITY_DN25837_c0_g1	29.2313	83.0215	-1.506	gi|75296290|sp|Q7XJ81.1|SCRK2_SOLHA	RecName: Full=Fructokinase-2
TRINITY_DN28733_c2_g1	26.7881	76.2191	-1.5086	gi|731429535|ref|XP_010664681.1|	PREDICTED: glucan endo-1,3-beta-D-glucosidase isoform X1 [Vitis vinifera]
TRINITY_DN27231_c1_g1	138.74	396.2	-1.5138	gi|1035924123|gb|OAY53711.1|	hypothetical protein MANES_03G017500 [Manihot esculenta]
TRINITY_DN32086_c0_g1	11.7798	33.6906	-1.516	gi|703126730|ref|XP_010103654.1|	probable LRR receptor-like serine/threonine-protein kinase IRK [Morus notabilis]
TRINITY_DN27495_c0_g1	20.331	58.3293	-1.5205	gi|972777570|ref|NP_001305510.1|	glucan endo-1,3-beta-glucosidase 13-like precursor [Solanum tuberosum]
TRINITY_DN32935_c0_g1	18.0623	52.1696	-1.5302	gi|1025098690|ref|XP_016458467.1|	PREDICTED: AP2-like ethylene-responsive transcription factor ANT isoform X2 [Nicotiana tabacum]
TRINITY_DN34220_c0_g1	16.2299	47.0276	-1.5349	gi|661894645|emb|CDP01644.1|	unnamed protein product [Coffea canephora]
TRINITY_DN35004_c1_g2	10.0346	29.1379	-1.5379	gi|697169413|ref|XP_009593599.1|	PREDICTED: importin subunit beta-1-like [Nicotiana tomentosiformis]
TRINITY_DN28973_c0_g6	109.857	319.017	-1.538	gi|698489937|ref|XP_009791489.1|	PREDICTED: 1-aminocyclopropane-1-carboxylate oxidase-like [Nicotiana sylvestris]
TRINITY_DN27976_c1_g5	12.7396	37.0115	-1.5387	gi|1026080013|ref|XP_016539247.1|	PREDICTED: metacaspase-3-like [Capsicum annuum]
TRINITY_DN34499_c1_g1	56.8047	165.132	-1.5395	gi|565357183|ref|XP_006345427.1|	PREDICTED: DNA topoisomerase 2 isoform X3 [Solanum tuberosum]
TRINITY_DN30842_c2_g2	21.9017	63.7926	-1.5423	gi|1026029855|ref|XP_016561189.1|	PREDICTED: BTB/POZ domain-containing protein At3g50780 [Capsicum annuum]
TRINITY_DN28748_c0_g1	58.5498	170.542	-1.5424	gi|848927532|ref|XP_012827510.1|	PREDICTED: patellin-4 [Erythranthe guttata]
TRINITY_DN34495_c0_g2	11.169	32.5658	-1.5439	gi|1025039743|ref|XP_016444836.1|	PREDICTED: subtilisin-like protease SBT2.3 [Nicotiana tabacum]
TRINITY_DN35075_c0_g3	11.6419	34.1047	-1.5506	gi|698476452|ref|XP_009785546.1|	PREDICTED: myosin heavy chain, striated muscle-like isoform X1 [Nicotiana sylvestris]
TRINITY_DN24089_c0_g2	14.6593	43.0105	-1.5529	gi|1028949712|ref|XP_016718223.1|	PREDICTED: non-specific lipid-transfer protein 2 [Gossypium hirsutum]
TRINITY_DN33659_c1_g2	13.6994	40.2252	-1.554	gi|661892215|emb|CDP04441.1|	unnamed protein product [Coffea canephora]
TRINITY_DN33720_c0_g1	9.68559	28.5487	-1.5595	gi|970002368|ref|XP_015061806.1|	nitrate regulatory gene2 protein [Solanum pennellii]
TRINITY_DN31535_c2_g5	26.1773	77.1805	-1.5599	gi|355496472|gb|AES77675.1|	core histone H2A/H2B/H3/H4 [Medicago truncatula]
TRINITY_DN33883_c1_g1	10.9945	32.4587	-1.5618	gi|661889048|emb|CDP07491.1|	unnamed protein product [Coffea canephora]
TRINITY_DN31037_c1_g2	21.7455	64.3347	-1.5649	gi|641835686|gb|KDO54659.1|	hypothetical protein CISIN_1g001917mg [Citrus sinensis]
TRINITY_DN30078_c0_g1	14.4848	42.9569	-1.5684	gi|848931287|ref|XP_012828714.1|	PREDICTED: uncharacterized protein LOC105949956 [Erythranthe guttata]
TRINITY_DN29774_c0_g1	15.2701	45.3136	-1.5692	gi|1024030951|gb|KZV41838.1|	protein IQ-DOMAIN 14 [Dorcoceras hygrometricum]
TRINITY_DN35858_c23_g1	33.0977	98.3328	-1.5709	gi|147856247|emb|CAN81793.1|	hypothetical protein VITISV_020571 [Vitis vinifera]
TRINITY_DN28994_c2_g1	46.1593	137.334	-1.573	gi|698489292|ref|XP_009791207.1|	PREDICTED: glucan endo-1,3-beta-glucosidase-like [Nicotiana sylvestris]
TRINITY_DN30196_c1_g2	20.8546	62.0786	-1.5737	gi|661879378|emb|CDP16941.1|	unnamed protein product [Coffea canephora]
TRINITY_DN34015_c3_g1	15.1584	45.326	-1.5802	gi|697162534|ref|XP_009590063.1|	PREDICTED: uncharacterized protein LOC104087344, partial [Nicotiana tomentosiformis]
TRINITY_DN32338_c0_g2	14.921	44.778	-1.5854	gi|565401443|ref|XP_006366208.1|	PREDICTED: uncharacterized protein LOC102587808 isoform X2 [Solanum tuberosum]
TRINITY_DN29783_c0_g2	11.3435	34.0656	-1.5865	gi|848897272|ref|XP_012848713.1|	PREDICTED: callose synthase 11-like [Erythranthe guttata]
TRINITY_DN34655_c0_g1	18.2368	54.9549	-1.5914	gi|1009115398|ref|XP_015874207.1|	uncharacterized protein LOC107411178 [Ziziphus jujuba]
TRINITY_DN27072_c1_g2	10.5582	31.8695	-1.5938	gi|1025096676|ref|XP_016464955.1|	PREDICTED: transcription factor TCP14-like [Nicotiana tabacum]
TRINITY_DN34711_c0_g1	10.9072	32.9408	-1.5946	gi|1025108750|ref|XP_016460936.1|	PREDICTED: condensin complex subunit 1-like isoform X2 [Nicotiana tabacum]
TRINITY_DN26459_c3_g1	13.3504	40.4395	-1.5989	gi|1026078767|ref|XP_016538593.1|	PREDICTED: GDSL esterase/lipase At5g03980-like [Capsicum annuum]
TRINITY_DN32557_c0_g2	37.6953	114.355	-1.6011	gi|731392639|ref|XP_010651164.1|	PREDICTED: homeobox-leucine zipper protein REVOLUTA [Vitis vinifera]
TRINITY_DN32560_c3_g1	16.6662	50.6163	-1.6027	gi|568879284|ref|XP_006492589.1|	leucine-rich repeat receptor-like serine/threonine-protein kinase BAM1 [Citrus sinensis]
TRINITY_DN24728_c0_g1	12.1288	36.8508	-1.6033	gi|255547444|ref|XP_002514779.1|	uncharacterized protein LOC8263457 [Ricinus communis]
TRINITY_DN33389_c0_g3	12.6523	38.4577	-1.6039	gi|747041111|ref|XP_011071078.1|	probable LRR receptor-like serine/threonine-protein kinase At1g12460 [Sesamum indicum]
TRINITY_DN31888_c0_g1	14.7465	44.8316	-1.6041	gi|719987394|ref|XP_010252005.1|	PREDICTED: probable inactive receptor kinase At5g58300 [Nelumbo nucifera]
TRINITY_DN26465_c3_g3	17.1025	52.0089	-1.6046	gi|747049778|ref|XP_011070943.1|	PLASMODESMATA CALLOSE-BINDING PROTEIN 3 [Sesamum indicum]
TRINITY_DN28724_c0_g1	59.8587	182.379	-1.6073	gi|645246466|ref|XP_008229368.1|	PREDICTED: D-3-phosphoglycerate dehydrogenase 2, chloroplastic [Prunus mume]
TRINITY_DN31150_c0_g1	16.6662	50.8306	-1.6088	gi|848897282|ref|XP_012848719.1|	PREDICTED: L-ascorbate oxidase homolog [Erythranthe guttata]
TRINITY_DN32628_c0_g1	13.874	42.582	-1.6179	gi|661888057|emb|CDP08174.1|	unnamed protein product [Coffea canephora]
TRINITY_DN31621_c0_g2	9.07479	27.9059	-1.6206	gi|1026038932|ref|XP_016565534.1|	PREDICTED: putative kinase-like protein TMKL1 isoform X2 [Capsicum annuum]
TRINITY_DN29824_c0_g1	11.7798	36.2616	-1.6221	gi|823173755|ref|XP_012485554.1|	PREDICTED: uncharacterized protein LOC105799507 [Gossypium raimondii]
TRINITY_DN34102_c0_g2	27.7479	85.4853	-1.6233	gi|255545124|ref|XP_002513623.1|	uncharacterized protein LOC8277070 [Ricinus communis]
TRINITY_DN30998_c0_g2	77.223	238.298	-1.6257	gi|697121517|ref|XP_009614734.1|	PREDICTED: probable pectinesterase/pectinesterase inhibitor 61 [Nicotiana tomentosiformis]
TRINITY_DN38852_c0_g1	9.16205	28.3344	-1.6288	-	-
TRINITY_DN34848_c0_g1	17.4515	54.0443	-1.6308	gi|1035896771|gb|OAY26373.1|	hypothetical protein MANES_16G042500 [Manihot esculenta]
TRINITY_DN27121_c0_g2	34.2922	106.696	-1.6376	gi|568214698|ref|NP_001275483.1|	HQT [Solanum tuberosum]
TRINITY_DN26331_c6_g2	24.7812	77.1296	-1.638	gi|743924173|ref|XP_011006203.1|	PREDICTED: aldehyde dehydrogenase family 3 member F1-like isoform X1 [Populus euphratica]
TRINITY_DN20487_c0_g2	9.59833	29.8877	-1.6387	gi|723668770|ref|XP_010315900.1|	histone-lysine N-methyltransferase, H3 lysine-9 specific SUVH4 isoform X3 [Solanum lycopersicum]
TRINITY_DN29687_c0_g2	71.3767	223.569	-1.6472	gi|697166295|ref|XP_009591976.1|	PREDICTED: protein argonaute 4 [Nicotiana tomentosiformis]
TRINITY_DN29499_c0_g1	9.77285	30.6912	-1.651	gi|565354985|ref|XP_006344385.1|	PREDICTED: uncharacterized protein LOC102583702 [Solanum tuberosum]
TRINITY_DN33619_c2_g3	59.6711	187.752	-1.6537	gi|255582609|ref|XP_002532086.1|	plasma membrane ATPase 4 [Ricinus communis]
TRINITY_DN33304_c3_g2	48.2534	152.17	-1.657	gi|743916430|ref|XP_011002191.1|	PREDICTED: glutamine synthetase cytosolic isozyme 1 [Populus euphratica]
TRINITY_DN26465_c2_g2	41.5346	131.495	-1.6626	gi|720005174|ref|XP_010257571.1|	PREDICTED: protein YLS3 [Nelumbo nucifera]
TRINITY_DN34589_c2_g3	21.9889	69.7916	-1.6663	gi|565353603|ref|XP_006343719.1|	PREDICTED: protein ECERIFERUM 3 [Solanum tuberosum]
TRINITY_DN34936_c1_g1	16.1427	51.3126	-1.6684	gi|697166511|ref|XP_009592086.1|	PREDICTED: squamosa promoter-binding-like protein 1 isoform X1 [Nicotiana tomentosiformis]
TRINITY_DN35589_c1_g2	9.42382	29.9949	-1.6703	gi|697181108|ref|XP_009599537.1|	PREDICTED: probable phospholipid-transporting ATPase 4 [Nicotiana tomentosiformis]
TRINITY_DN33803_c0_g4	13.3504	42.5284	-1.6715	gi|970018724|ref|XP_015070540.1|	leucine-rich repeat receptor-like serine/threonine-protein kinase BAM1 [Solanum pennellii]
TRINITY_DN26740_c0_g1	9.94736	31.7088	-1.6725	gi|747101061|ref|XP_011098644.1|	expansin-A10 [Sesamum indicum]
TRINITY_DN31026_c0_g1	56.0194	179.808	-1.6825	gi|747063126|ref|XP_011078099.1|	subtilisin-like protease SBT1.8 [Sesamum indicum]
TRINITY_DN29736_c1_g1	14.4848	46.5456	-1.6841	gi|698520277|ref|XP_009805009.1|	PREDICTED: zinc finger protein MAGPIE-like isoform X2 [Nicotiana sylvestris]
TRINITY_DN26707_c0_g2	23.2105	74.8264	-1.6888	gi|255571491|ref|XP_002526693.1|	patellin-6 [Ricinus communis]
TRINITY_DN29174_c4_g1	15.8809	51.2055	-1.689	gi|747094538|ref|XP_011095110.1|	WEB family protein At2g38370 [Sesamum indicum]
TRINITY_DN26468_c0_g1	10.2964	33.2086	-1.6894	gi|661894175|emb|CDP02616.1|	unnamed protein product [Coffea canephora]
TRINITY_DN31529_c2_g1	30.3656	97.9653	-1.6898	gi|1026007978|ref|XP_016555757.1|	PREDICTED: high mobility group B protein 6-like [Capsicum annuum]
TRINITY_DN29728_c3_g4	142.928	461.492	-1.691	gi|970036920|ref|XP_015079808.1|	glycine-rich cell wall structural protein 1.8-like [Solanum pennellii]
TRINITY_DN24772_c0_g2	16.3172	52.8659	-1.6959	gi|698470545|ref|XP_009783837.1|	PREDICTED: purine permease 3-like [Nicotiana sylvestris]
TRINITY_DN35656_c1_g1	18.4113	59.6683	-1.6964	gi|1026046616|ref|XP_016569445.1|	PREDICTED: cellulose synthase A catalytic subunit 2 [UDP-forming]-like [Capsicum annuum]
TRINITY_DN34094_c3_g3	8.37673	27.2632	-1.7025	gi|747093261|ref|XP_011094427.1|	glucomannan 4-beta-mannosyltransferase 9 [Sesamum indicum]
TRINITY_DN25980_c0_g4	8.72576	28.4415	-1.7046	gi|698527362|ref|XP_009760524.1|	PREDICTED: pollen-specific protein C13-like [Nicotiana sylvestris]
TRINITY_DN24728_c0_g2	28.0969	91.5914	-1.7048	gi|971547840|ref|XP_015163548.1|	PREDICTED: uncharacterized protein LOC102597399 [Solanum tuberosum]
TRINITY_DN28201_c0_g1	18.0623	59.0256	-1.7084	gi|413968568|gb|AFW90621.1|	protease inhibitor-related protein [Solanum tuberosum]
TRINITY_DN31869_c1_g2	8.28947	27.1025	-1.7091	gi|1026067891|ref|XP_016578386.1|	PREDICTED: serine carboxypeptidase-like 45 [Capsicum annuum]
TRINITY_DN35782_c4_g2	10.0346	32.9408	-1.7149	gi|848886742|ref|XP_012843612.1|	PREDICTED: brefeldin A-inhibited guanine nucleotide-exchange protein 2-like [Erythranthe guttata]
TRINITY_DN28662_c3_g2	16.3172	53.7229	-1.7191	gi|848923345|ref|XP_012858007.1|	PREDICTED: thermospermine synthase ACAULIS5 [Erythranthe guttata]
TRINITY_DN35407_c1_g1	11.2562	37.0651	-1.7193	gi|350535206|ref|NP_001234182.1|	exportin 1 [Solanum lycopersicum]
TRINITY_DN31955_c0_g3	22.7742	75.0407	-1.7203	gi|1026084648|ref|XP_016541608.1|	PREDICTED: xyloglucan endotransglucosylase/hydrolase 2-like [Capsicum annuum]
TRINITY_DN31029_c0_g1	7.67867	25.3885	-1.7252	gi|848849034|ref|XP_012829689.1|	PREDICTED: probable copper-transporting ATPase HMA5 [Erythranthe guttata]
TRINITY_DN32706_c0_g2	7.76592	25.817	-1.7331	gi|970009589|ref|XP_015065682.1|	glycine-rich domain-containing protein 2-like isoform X1 [Solanum pennellii]
TRINITY_DN34955_c0_g1	14.7465	49.1701	-1.7374	gi|747055436|ref|XP_011073958.1|	LOW QUALITY PROTEIN: DNA-directed RNA polymerase II subunit 1-like [Sesamum indicum]
TRINITY_DN32246_c0_g1	21.9017	73.1124	-1.7391	gi|661888056|emb|CDP08173.1|	unnamed protein product [Coffea canephora]
TRINITY_DN34117_c0_g1	18.8476	63.257	-1.7468	gi|723730784|ref|XP_010326443.1|	transcription factor EMB1444-like isoform X2 [Solanum lycopersicum]
TRINITY_DN32120_c0_g1	38.9169	131.013	-1.7512	gi|1025307666|ref|XP_016501017.1|	PREDICTED: probable inactive receptor kinase At5g58300 [Nicotiana tabacum]
TRINITY_DN26623_c0_g1	27.4198	92.3311	-1.7516	gi|698567201|ref|XP_009773708.1|	PREDICTED: (-)-camphene/tricyclene synthase, chloroplastic-like [Nicotiana sylvestris]
TRINITY_DN35709_c0_g1	18.4986	62.2929	-1.7517	gi|661899138|emb|CDO97132.1|	unnamed protein product [Coffea canephora]
TRINITY_DN32624_c0_g3	22.4252	75.5227	-1.7518	gi|1026020784|ref|XP_016549864.1|	PREDICTED: pectin acetylesterase 8-like isoform X2 [Capsicum annuum]
TRINITY_DN33843_c0_g1	11.2562	37.9756	-1.7544	gi|225426858|ref|XP_002276880.1|	PREDICTED: scarecrow-like protein 28 isoform X1 [Vitis vinifera]
TRINITY_DN32720_c3_g1	29.8421	100.697	-1.7546	gi|731311597|ref|XP_010670234.1|	PREDICTED: probable aquaporin PIP1-5 [Beta vulgaris subsp. vulgaris]
TRINITY_DN29308_c0_g8	8.98753	30.4233	-1.7592	gi|1026072904|ref|XP_016580760.1|	PREDICTED: expansin-B3-like [Capsicum annuum]
TRINITY_DN25274_c0_g1	59.946	204.876	-1.773	gi|343481065|gb|AEM44784.1|	cyclophilin [Momordica charantia]
TRINITY_DN35116_c2_g1	20.4183	69.7916	-1.7732	gi|565352586|ref|XP_006343221.1|	PREDICTED: receptor-like protein kinase HSL1 [Solanum tuberosum]
TRINITY_DN31229_c5_g1	41.0111	140.44	-1.7759	gi|645250123|ref|XP_008231063.1|	PREDICTED: glycerophosphodiester phosphodiesterase GDPD1, chloroplastic-like [Prunus mume]
TRINITY_DN33215_c1_g4	36.1246	123.997	-1.7792	gi|42374744|gb|AAS13435.1|	lipid-transfer protein [Nicotiana attenuata]
TRINITY_DN30180_c0_g2	10.6454	36.6366	-1.7831	gi|1026027787|ref|XP_016560147.1|	PREDICTED: aspartic proteinase-like isoform X2 [Capsicum annuum]
TRINITY_DN33080_c1_g1	10.2964	35.5118	-1.7862	gi|697169333|ref|XP_009593556.1|	PREDICTED: receptor-like protein kinase HSL1 isoform X2 [Nicotiana tomentosiformis]
TRINITY_DN29921_c2_g2	11.3435	39.3682	-1.7952	gi|1035909983|gb|OAY39578.1|	hypothetical protein MANES_10G106000 [Manihot esculenta]
TRINITY_DN34080_c0_g1	17.8878	62.1322	-1.7964	gi|1026013384|ref|XP_016565841.1|	PREDICTED: auxin response factor 9-like [Capsicum annuum]
TRINITY_DN26700_c2_g2	13.0886	45.5815	-1.8001	gi|146762154|gb|ABQ45124.1|	hydroxyproline-rich systemin precursor [Petunia x hybrida]
TRINITY_DN34745_c0_g1	24.3449	85.1104	-1.8057	gi|747065890|ref|XP_011079605.1|	cellulose synthase-like protein D5 [Sesamum indicum]
TRINITY_DN32246_c0_g2	26.09	91.4307	-1.8092	gi|970011826|ref|XP_015066842.1|	homeobox-leucine zipper protein ATHB-14 isoform X2 [Solanum pennellii]
TRINITY_DN31448_c0_g1	13.5249	47.4026	-1.8093	gi|723687595|ref|XP_010318957.1|	LRR receptor-like serine/threonine-protein kinase FEI 2 [Solanum lycopersicum]
TRINITY_DN31759_c2_g1	7.66383	26.9536	-1.8143	gi|971540993|ref|XP_015161858.1|	PREDICTED: uncharacterized protein LOC102599229 isoform X2 [Solanum tuberosum]
TRINITY_DN29958_c0_g1	8.28947	29.245	-1.8188	gi|731384039|ref|XP_010647983.1|	PREDICTED: uncharacterized protein LOC104878836 isoform X3 [Vitis vinifera]
TRINITY_DN34025_c6_g1	9.77285	34.4941	-1.8195	gi|147817663|emb|CAN64499.1|	hypothetical protein VITISV_043672 [Vitis vinifera]
TRINITY_DN26203_c4_g1	20.7673	73.5409	-1.8242	gi|661885794|emb|CDP10411.1|	unnamed protein product [Coffea canephora]
TRINITY_DN27278_c3_g1	19.5457	69.256	-1.8251	gi|1027857836|ref|NP_001313208.1|	probable aquaporin PIP2-1 [Nicotiana tabacum]
TRINITY_DN34188_c3_g1	8.20221	29.1379	-1.8288	gi|565372144|ref|XP_006352657.1|	PREDICTED: fimbrin-2-like [Solanum tuberosum]
TRINITY_DN33755_c1_g3	25.0429	88.9669	-1.8289	gi|565383164|ref|XP_006357892.1|	PREDICTED: auxin response factor 6-like isoform X1 [Solanum tuberosum]
TRINITY_DN30848_c1_g1	11.518	41.0822	-1.8346	gi|255582261|ref|XP_002531922.1|	glucan endo-1,3-beta-glucosidase 2 [Ricinus communis]
TRINITY_DN32288_c0_g1	15.3573	54.9013	-1.8379	gi|848915887|ref|XP_012855611.1|	PREDICTED: beta-galactosidase 10 [Erythranthe guttata]
TRINITY_DN35015_c0_g2	28.8823	103.268	-1.8381	gi|1025236334|ref|XP_016485451.1|	PREDICTED: kinesin-4-like [Nicotiana tabacum]
TRINITY_DN35573_c1_g1	6.71883	24.0494	-1.8397	gi|1026049332|ref|XP_016569892.1|	PREDICTED: protein furry homolog-like isoform X1 [Capsicum annuum]
TRINITY_DN31904_c0_g1	9.59833	34.387	-1.841	gi|596156908|ref|XP_007222812.1|	lysine histidine transporter-like 8 [Prunus persica]
TRINITY_DN33206_c0_g3	9.07479	32.5123	-1.841	gi|698475857|ref|XP_009785283.1|	PREDICTED: serine carboxypeptidase-like [Nicotiana sylvestris]
TRINITY_DN32782_c5_g7	9.51108	34.2263	-1.8474	-	-
TRINITY_DN26189_c0_g1	9.25279	33.3543	-1.8499	gi|697116110|ref|XP_009611972.1|	PREDICTED: clathrin heavy chain 1-like [Nicotiana tomentosiformis]
TRINITY_DN30726_c1_g8	24.0831	86.8244	-1.8501	gi|225430277|ref|XP_002285094.1|	PREDICTED: SPX domain-containing protein 1 [Vitis vinifera]
TRINITY_DN28080_c0_g5	105.494	381.149	-1.8532	gi|848880500|ref|XP_012840631.1|	PREDICTED: tubulin alpha chain-like [Erythranthe guttata]
TRINITY_DN33702_c0_g1	10.4709	37.9221	-1.8567	gi|747054682|ref|XP_011073560.1|	kinesin-like protein KIN-10A [Sesamum indicum]
TRINITY_DN30063_c3_g2	6.54432	23.7281	-1.8583	gi|508704576|gb|EOX96472.1|	Kinase superfamily protein isoform 2 [Theobroma cacao]
TRINITY_DN27656_c3_g1	8.28947	30.1555	-1.8631	gi|1009119409|ref|XP_015876366.1|	protein trichome birefringence-like 36 [Ziziphus jujuba]
TRINITY_DN31919_c3_g1	34.554	125.818	-1.8644	gi|802733312|ref|XP_012086588.1|	probable aquaporin NIP5-1 [Jatropha curcas]
TRINITY_DN27120_c1_g1	9.51108	34.8155	-1.872	gi|1050609518|ref|XP_017627374.1|	PREDICTED: heavy metal-associated isoprenylated plant protein 3 [Gossypium arboreum]
TRINITY_DN35099_c0_g1	6.54432	23.9959	-1.8745	gi|1025083732|ref|XP_016455203.1|	PREDICTED: probable LRR receptor-like serine/threonine-protein kinase At4g20940 isoform X2 [Nicotiana tabacum]
TRINITY_DN35269_c0_g1	11.7798	43.439	-1.8827	gi|848932009|ref|XP_012828939.1|	PREDICTED: callose synthase 9 [Erythranthe guttata]
TRINITY_DN34235_c0_g2	6.19529	23.1924	-1.9044	gi|698423715|ref|XP_009782777.1|	PREDICTED: uncharacterized protein LOC104231468 isoform X1 [Nicotiana sylvestris]
TRINITY_DN29402_c1_g1	12.5651	47.2419	-1.9106	gi|255536825|ref|XP_002509479.1|	glucan endo-1,3-beta-glucosidase 7 [Ricinus communis]
TRINITY_DN31453_c0_g3	26.9626	101.393	-1.9109	gi|409127950|gb|AFV15378.1|	AGO1B [Solanum lycopersicum]
TRINITY_DN23785_c0_g1	9.42382	35.7796	-1.9248	-	-
TRINITY_DN33179_c1_g1	90.4861	344.084	-1.927	gi|657991327|ref|XP_008387887.1|	L-ascorbate oxidase homolog [Malus domestica]
TRINITY_DN32643_c0_g1	7.59141	29.1379	-1.9405	gi|848921328|ref|XP_012857393.1|	PREDICTED: protein QUIRKY [Erythranthe guttata]
TRINITY_DN30945_c0_g1	8.81301	33.8513	-1.9415	gi|747051494|ref|XP_011071835.1|	polygalacturonase 1 beta-like protein 3 [Sesamum indicum]
TRINITY_DN35775_c1_g1	9.51108	36.583	-1.9435	gi|359488185|ref|XP_002279980.2|	PREDICTED: HEAT repeat-containing protein 5B [Vitis vinifera]
TRINITY_DN35579_c0_g2	7.32964	28.3344	-1.9507	gi|970035307|ref|XP_015078982.1|	nuclear-pore anchor isoform X1 [Solanum pennellii]
TRINITY_DN29720_c2_g1	12.7396	49.3308	-1.9532	gi|470126781|ref|XP_004299361.1|	PREDICTED: gibberellin-regulated protein 6 [Fragaria vesca subsp. vesca]
TRINITY_DN29762_c0_g1	13.3504	51.9018	-1.9589	gi|698493463|ref|XP_009793007.1|	PREDICTED: interactor of constitutive active ROPs 2, chloroplastic-like isoform X1 [Nicotiana sylvestris]
TRINITY_DN35117_c0_g2	5.67174	22.1212	-1.9636	gi|848897071|ref|XP_012848609.1|	PREDICTED: E3 ubiquitin-protein ligase UPL1-like isoform X1 [Erythranthe guttata]
TRINITY_DN27861_c0_g1	7.32964	28.6022	-1.9643	gi|125554797|gb|EAZ00403.1|	hypothetical protein OsI_22418 [Oryza sativa Indica Group]
TRINITY_DN28035_c0_g1	5.759	22.4961	-1.9658	gi|661896008|emb|CDP00586.1|	unnamed protein product [Coffea canephora]
TRINITY_DN35393_c3_g1	8.6385	34.1138	-1.9815	gi|970008194|ref|XP_015064976.1|	auxin response factor 8-like isoform X1 [Solanum pennellii]
TRINITY_DN31957_c1_g2	21.5526	85.3246	-1.9851	gi|1009171537|ref|XP_015866791.1|	indole-3-acetic acid-amido synthetase GH3.6-like isoform X1 [Ziziphus jujuba]
TRINITY_DN26676_c0_g1	13.7867	54.6335	-1.9865	gi|763743203|gb|KJB10702.1|	hypothetical protein B456_001G216900 [Gossypium raimondii]
TRINITY_DN28081_c0_g1	8.0277	31.816	-1.9867	gi|565402794|ref|XP_006366855.1|	PREDICTED: purple acid phosphatase 15 [Solanum tuberosum]
TRINITY_DN25310_c0_g1	10.2964	40.8144	-1.9869	gi|661892422|emb|CDP03580.1|	unnamed protein product [Coffea canephora]
TRINITY_DN35838_c3_g1	9.75889	38.8985	-1.9949	gi|698470447|ref|XP_009783812.1|	PREDICTED: clathrin heavy chain 1-like isoform X2 [Nicotiana sylvestris]
TRINITY_DN33048_c0_g1	9.07479	36.4223	-2.0049	gi|731440739|ref|XP_002266404.3|	PREDICTED: kinesin-like protein KIN-14R [Vitis vinifera]
TRINITY_DN33761_c0_g1	9.07479	36.6366	-2.0133	gi|985442628|ref|XP_015384423.1|	TORTIFOLIA1-like protein 2 isoform X1 [Citrus sinensis]
TRINITY_DN22217_c0_g1	16.6662	67.3813	-2.0154	gi|1000984657|ref|XP_015579119.1|	snakin-2 isoform X2 [Ricinus communis]
TRINITY_DN34908_c4_g1	40.4003	163.525	-2.0171	gi|697149597|ref|XP_009629011.1|	PREDICTED: glucomannan 4-beta-mannosyltransferase 2-like [Nicotiana tomentosiformis]
TRINITY_DN34332_c1_g2	15.2701	61.9715	-2.0209	gi|970018724|ref|XP_015070540.1|	leucine-rich repeat receptor-like serine/threonine-protein kinase BAM1 [Solanum pennellii]
TRINITY_DN34233_c0_g2	19.1967	77.9866	-2.0224	gi|697118552|ref|XP_009613205.1|	PREDICTED: leucine-rich repeat receptor-like protein kinase TDR [Nicotiana tomentosiformis]
TRINITY_DN35105_c0_g3	9.68559	39.3682	-2.0231	gi|1063496978|ref|XP_017983493.1|	PREDICTED: LRR receptor-like serine/threonine-protein kinase ERECTA isoform X1 [Theobroma cacao]
TRINITY_DN18731_c0_g1	7.06786	28.87	-2.0302	gi|508782307|gb|EOY29563.1|	Leucine-rich repeat protein kinase family protein [Theobroma cacao]
TRINITY_DN30067_c5_g4	15.6191	63.8462	-2.0313	gi|694357343|ref|XP_009359258.1|	PREDICTED: probable pectate lyase 5 [Pyrus x bretschneideri]
TRINITY_DN30926_c1_g2	13.2632	54.4192	-2.0367	gi|848887022|ref|XP_012843752.1|	PREDICTED: cytochrome P450 86A8-like [Erythranthe guttata]
TRINITY_DN28370_c0_g1	5.32271	21.8534	-2.0376	gi|697180088|ref|XP_009599019.1|	PREDICTED: phospholipase A1-Ibeta2, chloroplastic-like [Nicotiana tomentosiformis]
TRINITY_DN32716_c9_g5	6.10803	25.2278	-2.0462	gi|1026054844|ref|XP_016571948.1|	PREDICTED: uncharacterized protein LOC107870065 [Capsicum annuum]
TRINITY_DN17267_c0_g1	6.10803	25.3349	-2.0523	gi|1025228346|ref|XP_016483444.1|	PREDICTED: cation/H(+) antiporter 18-like [Nicotiana tabacum]
TRINITY_DN27186_c1_g2	5.49723	22.8175	-2.0534	gi|565366052|ref|XP_006349709.1|	PREDICTED: sulfate transporter 3.1 [Solanum tuberosum]
TRINITY_DN29161_c0_g1	9.68559	40.2788	-2.0561	gi|1023995872|gb|KZV27425.1|	hypothetical protein F511_02534 [Dorcoceras hygrometricum]
TRINITY_DN27310_c0_g1	84.6398	352.332	-2.0575	gi|1062594108|ref|NP_001318057.1|	polyphenol oxidase E, chloroplastic [Solanum lycopersicum]
TRINITY_DN24952_c5_g6	8.28947	34.869	-2.0726	gi|1024001958|gb|KZV29964.1|	DNA/RNA polymerase superfamily protein [Dorcoceras hygrometricum]
TRINITY_DN32441_c0_g2	6.19529	26.2991	-2.0858	gi|508725868|gb|EOY17765.1|	Double Clp-N motif-containing P-loop nucleoside triphosphate hydrolases superfamily protein, putative [Theobroma cacao]
TRINITY_DN29961_c3_g1	39.1786	167.061	-2.0922	gi|661889386|emb|CDP06973.1|	unnamed protein product [Coffea canephora]
TRINITY_DN33053_c0_g1	10.3837	44.8852	-2.1119	gi|1040826957|ref|XP_017224756.1|	PREDICTED: protein QUIRKY [Daucus carota subsp. sativus]
TRINITY_DN28010_c0_g1	17.0152	73.9159	-2.1191	gi|596038840|ref|XP_007219861.1|	subtilisin-like protease SBT1.3 [Prunus persica]
TRINITY_DN22392_c0_g1	6.63158	28.8165	-2.1195	gi|568838561|ref|XP_006473279.1|	probable inactive receptor kinase At5g67200 [Citrus sinensis]
TRINITY_DN35477_c0_g1	6.98061	30.4233	-2.1238	gi|703104066|ref|XP_010097906.1|	callose synthase 12 [Morus notabilis]
TRINITY_DN34533_c0_g2	6.98061	30.584	-2.1314	gi|641835087|gb|KDO54068.1|	hypothetical protein CISIN_1g004285mg [Citrus sinensis]
TRINITY_DN33759_c1_g2	4.97368	21.7998	-2.1319	gi|1025079211|ref|XP_016454094.1|	PREDICTED: probable pectinesterase/pectinesterase inhibitor 51 [Nicotiana tabacum]
TRINITY_DN27614_c0_g1	5.58448	25.0136	-2.1632	gi|568845960|ref|XP_006476832.1|	plant UBX domain-containing protein 10-like isoform X2 [Citrus sinensis]
TRINITY_DN33587_c0_g2	8.72576	39.3682	-2.1737	gi|1026080601|ref|XP_016539551.1|	PREDICTED: filament-like plant protein 7 isoform X2 [Capsicum annuum]
TRINITY_DN18651_c0_g1	5.32271	24.3173	-2.1917	gi|971546447|ref|XP_015163170.1|	PREDICTED: kinesin-like protein KIF18B isoform X2 [Solanum tuberosum]
TRINITY_DN24438_c0_g1	4.36288	19.9787	-2.1951	gi|731432279|ref|XP_010644218.1|	PREDICTED: uncharacterized protein LOC100252162 [Vitis vinifera]
TRINITY_DN27654_c0_g3	86.8213	399.039	-2.2004	gi|1025120439|ref|XP_016463041.1|	PREDICTED: protodermal factor 1-like [Nicotiana tabacum]
TRINITY_DN30905_c1_g1	5.23545	24.2101	-2.2092	gi|1063465985|ref|XP_017969750.1|	PREDICTED: protein IQ-DOMAIN 1 [Theobroma cacao]
TRINITY_DN32678_c0_g3	4.27562	19.818	-2.2126	gi|1025366254|ref|XP_016440012.1|	PREDICTED: 65-kDa microtubule-associated protein 3-like [Nicotiana tabacum]
TRINITY_DN17207_c0_g1	8.20221	38.1899	-2.2191	gi|1009149054|ref|XP_015892273.1|	probable glucan endo-1,3-beta-glucosidase A6 isoform X2 [Ziziphus jujuba]
TRINITY_DN25649_c0_g1	6.80609	31.7088	-2.22	gi|645264240|ref|XP_008237596.1|	PREDICTED: vacuolar iron transporter homolog 4-like [Prunus mume]
TRINITY_DN23788_c0_g1	4.18836	19.7109	-2.2345	gi|971551310|ref|XP_015164435.1|	PREDICTED: DNA-directed RNA polymerase II subunit RPB1-like isoform X2 [Solanum tuberosum]
TRINITY_DN32426_c1_g1	7.59141	35.8331	-2.2389	gi|661877700|emb|CDP18480.1|	unnamed protein product [Coffea canephora]
TRINITY_DN27696_c1_g2	6.71883	31.7624	-2.241	gi|350539003|ref|NP_001234881.1|	expansin9 precursor [Solanum lycopersicum]
TRINITY_DN31093_c0_g3	6.71883	31.7624	-2.241	gi|1026010336|ref|XP_016556876.1|	PREDICTED: uncharacterized protein LOC107856369 [Capsicum annuum]
TRINITY_DN31409_c0_g1	10.9945	52.1696	-2.2464	gi|698481078|ref|XP_009787553.1|	PREDICTED: UPF0503 protein At3g09070, chloroplastic-like isoform X1 [Nicotiana sylvestris]
TRINITY_DN29978_c1_g3	14.572	69.3631	-2.251	gi|1027856778|ref|NP_001312321.1|	UDP-glucuronic acid decarboxylase 2-like [Nicotiana tabacum]
TRINITY_DN31579_c1_g1	5.06094	24.103	-2.2517	gi|132449787|gb|ABO33637.1|	auxin response factor, partial [Solanum lycopersicum]
TRINITY_DN35234_c0_g1	7.67867	36.6901	-2.2565	gi|565360655|ref|XP_006347082.1|	PREDICTED: protein MOR1 isoform X1 [Solanum tuberosum]
TRINITY_DN31075_c0_g1	8.90027	42.6355	-2.2601	gi|297739718|emb|CBI29900.3|	unnamed protein product, partial [Vitis vinifera]
TRINITY_DN34307_c1_g1	9.94736	47.6704	-2.2607	gi|595860144|ref|XP_007211088.1|	luminal-binding protein 5 [Prunus persica]
TRINITY_DN30529_c2_g1	54.3615	261.598	-2.2667	gi|697095747|ref|XP_009612893.1|	PREDICTED: protein WALLS ARE THIN 1-like [Nicotiana tomentosiformis]
TRINITY_DN34309_c0_g2	6.28255	30.2627	-2.2681	gi|734412331|gb|KHN36389.1|	Auxin transporter-like protein 1 [Glycine soja]
TRINITY_DN32115_c0_g2	4.88642	23.5674	-2.2699	gi|698525885|ref|XP_009759771.1|	PREDICTED: probable inactive receptor kinase At1g48480 [Nicotiana sylvestris]
TRINITY_DN28032_c6_g1	4.45014	21.5856	-2.2781	gi|938148795|ref|NP_001234551.2|	intracellular ribonuclease LX precursor [Solanum lycopersicum]
TRINITY_DN25359_c0_g1	5.32271	25.9777	-2.287	gi|1039698653|gb|ANN22417.1|	SPX domain-containing protein 3 [Camellia oleifera]
TRINITY_DN27874_c2_g1	8.55124	41.9928	-2.2959	gi|1025344217|ref|XP_016509037.1|	PREDICTED: uncharacterized protein LOC107826564 [Nicotiana tabacum]
TRINITY_DN31310_c1_g1	33.5942	165.025	-2.2964	gi|1025069782|ref|XP_016451762.1|	PREDICTED: putative glycerol-3-phosphate transporter 1 isoform X1 [Nicotiana tabacum]
TRINITY_DN26214_c0_g1	4.10111	20.193	-2.2998	gi|976916426|gb|KVI01938.1|	putative polysaccharide biosynthesis protein [Cynara cardunculus var. scolymus]
TRINITY_DN32782_c5_g3	8.20221	40.6537	-2.3093	-	-
TRINITY_DN35037_c0_g1	7.41689	36.9044	-2.3149	gi|1026046330|ref|XP_016569344.1|	PREDICTED: centromere-associated protein E [Capsicum annuum]
TRINITY_DN33018_c0_g1	4.10111	20.4072	-2.315	gi|255577526|ref|XP_002529641.1|	nitrate regulatory gene2 protein [Ricinus communis]
TRINITY_DN35518_c2_g1	4.18836	20.8893	-2.3183	gi|1026071813|ref|XP_016580257.1|	PREDICTED: auxin response factor 19-like [Capsicum annuum]
TRINITY_DN31049_c3_g1	4.79917	23.9423	-2.3187	gi|1025256873|ref|XP_016490096.1|	PREDICTED: histidine decarboxylase-like [Nicotiana tabacum]
TRINITY_DN33856_c0_g1	4.45014	22.4426	-2.3343	gi|763783188|gb|KJB50259.1|	hypothetical protein B456_008G160800 [Gossypium raimondii]
TRINITY_DN35694_c1_g2	7.15512	36.1009	-2.335	gi|970000531|ref|XP_015088601.1|	eukaryotic translation initiation factor 4G [Solanum pennellii]
TRINITY_DN33824_c0_g1	7.94044	40.1717	-2.3389	gi|970067978|ref|XP_015061106.1|	kinesin-like protein KIN-14N isoform X1 [Solanum pennellii]
TRINITY_DN26852_c0_g3	3.75208	19.0682	-2.3454	gi|698550309|ref|XP_009768934.1|	PREDICTED: coatomer subunit beta'-2 [Nicotiana sylvestris]
TRINITY_DN25263_c0_g1	48.0789	245.476	-2.3521	gi|283131283|dbj|BAI63297.1|	thaumatin-like protein [Citrus jambhiri]
TRINITY_DN34483_c0_g1	6.71883	34.8155	-2.3734	gi|694393145|ref|XP_009372024.1|	PREDICTED: leucine-rich repeat receptor-like protein kinase PXC2 [Pyrus x bretschneideri]
TRINITY_DN35771_c1_g2	5.1482	26.8347	-2.382	gi|698476494|ref|XP_009785564.1|	PREDICTED: putative 1-phosphatidylinositol-3-phosphate 5-kinase FAB1C isoform X2 [Nicotiana sylvestris]
TRINITY_DN25639_c0_g6	3.4903	18.479	-2.4045	gi|976901081|gb|KVH89212.1|	Armadillo-like helical [Cynara cardunculus var. scolymus]
TRINITY_DN30340_c2_g4	6.98061	37.1186	-2.4107	gi|702379987|ref|XP_010063356.1|	PREDICTED: auxin transporter-like protein 3 [Eucalyptus grandis]
TRINITY_DN29061_c2_g2	18.2368	99.4115	-2.4466	gi|970059391|ref|XP_015056428.1|	vacuolar protein-sorting protein bro1-like isoform X2 [Solanum pennellii]
TRINITY_DN28480_c3_g5	24.7812	138.673	-2.4844	gi|7263070|gb|AAF44085.1|	putative water channel protein [Solanum lycopersicum]
TRINITY_DN35368_c4_g1	12.4778	70.7021	-2.5024	gi|747106376|ref|XP_011101479.1|	leucine-rich repeat receptor-like protein kinase PXC1 [Sesamum indicum]
TRINITY_DN30711_c0_g1	4.18836	23.9423	-2.5151	gi|734391226|gb|KHN27133.1|	Putative peptide/nitrate transporter [Glycine soja]
TRINITY_DN24622_c0_g1	3.31579	18.961	-2.5156	gi|1009112830|ref|XP_015870355.1|	protein TOO MANY MOUTHS [Ziziphus jujuba]
TRINITY_DN29993_c0_g1	3.75208	21.4785	-2.5171	gi|1035920711|gb|OAY50301.1|	hypothetical protein MANES_05G125000 [Manihot esculenta]
TRINITY_DN25929_c0_g1	8.11495	46.492	-2.5183	gi|255575625|ref|XP_002528712.1|	GDSL esterase/lipase At5g03610 [Ricinus communis]
TRINITY_DN35337_c0_g1	3.22853	18.6397	-2.5294	gi|1025263909|ref|XP_016491832.1|	PREDICTED: uncharacterized protein LOC107811425 isoform X1 [Nicotiana tabacum]
TRINITY_DN32993_c0_g1	4.79917	27.8524	-2.5369	gi|731424426|ref|XP_010662880.1|	PREDICTED: uncharacterized protein LOC100852581 [Vitis vinifera]
TRINITY_DN33595_c1_g1	6.71883	38.9933	-2.5369	gi|747092680|ref|XP_011094115.1|	protein SMAX1-LIKE 4 [Sesamum indicum]
TRINITY_DN34870_c1_g1	4.27562	24.9064	-2.5423	gi|971543224|ref|XP_006343427.2|	PREDICTED: probable LRR receptor-like serine/threonine-protein kinase At4g36180 [Solanum tuberosum]
TRINITY_DN30340_c2_g2	4.45014	26.674	-2.5835	gi|969995558|ref|XP_015069200.1|	auxin transporter-like protein 5 [Solanum pennellii]
TRINITY_DN30009_c1_g3	5.32271	32.1373	-2.594	gi|357520877|ref|XP_003630727.1|	NADP-dependent malic enzyme [Medicago truncatula]
TRINITY_DN25369_c0_g3	3.92659	23.8888	-2.605	gi|702434874|ref|XP_010069754.1|	PREDICTED: probable pectinesterase 53 isoform X2 [Eucalyptus grandis]
TRINITY_DN18738_c0_g1	7.41689	46.5991	-2.6514	gi|703152498|ref|XP_010110434.1|	scopoletin glucosyltransferase [Morus notabilis]
TRINITY_DN45647_c0_g1	3.05402	19.2288	-2.6545	-	-
TRINITY_DN26837_c3_g4	9.07479	57.4187	-2.6616	gi|1063472332|ref|XP_007044356.2|	PREDICTED: 3-ketoacyl-CoA synthase 6 [Theobroma cacao]
TRINITY_DN27180_c0_g1	3.40305	21.532	-2.6616	gi|147841172|emb|CAN62004.1|	hypothetical protein VITISV_005689 [Vitis vinifera]
TRINITY_DN27103_c0_g5	10.1219	64.2211	-2.6656	gi|747061226|ref|XP_011077073.1|	LOW QUALITY PROTEIN: GDSL esterase/lipase At5g33370 [Sesamum indicum]
TRINITY_DN30804_c0_g1	7.06786	46.492	-2.7176	gi|697168731|ref|XP_009593254.1|	PREDICTED: uncharacterized protein LOC104089941 [Nicotiana tomentosiformis]
TRINITY_DN27877_c0_g1	5.67174	37.4936	-2.7248	gi|698588682|ref|XP_009779535.1|	PREDICTED: purple acid phosphatase 17-like [Nicotiana sylvestris]
TRINITY_DN34261_c0_g1	4.18836	27.8524	-2.7333	gi|359480130|ref|XP_002268160.2|	PREDICTED: probable LRR receptor-like serine/threonine-protein kinase At5g48740 [Vitis vinifera]
TRINITY_DN1376_c0_g1	4.79917	32.0838	-2.741	gi|225438988|ref|XP_002279597.1|	PREDICTED: glucan endo-1,3-beta-glucosidase 1 [Vitis vinifera]
TRINITY_DN2779_c0_g1	2.79224	19.0146	-2.7676	gi|698502345|ref|XP_009796830.1|	PREDICTED: GDSL esterase/lipase CPRD49-like [Nicotiana sylvestris]
TRINITY_DN33299_c0_g1	5.93351	41.35	-2.8009	gi|743824573|ref|XP_011022287.1|	PREDICTED: leucine-rich repeat receptor-like serine/threonine-protein kinase BAM3 [Populus euphratica]
TRINITY_DN28181_c0_g1	2.8795	20.2465	-2.8138	gi|1029085633|ref|XP_016703032.1|	PREDICTED: endoglucanase 11-like [Gossypium hirsutum]
TRINITY_DN21265_c0_g1	4.53739	32.0302	-2.8195	gi|596139544|ref|XP_007222407.1|	purple acid phosphatase 8 [Prunus persica]
TRINITY_DN27140_c2_g5	7.24238	51.634	-2.8338	gi|661890291|emb|CDP05788.1|	unnamed protein product [Coffea canephora]
TRINITY_DN32069_c0_g4	2.70498	19.4967	-2.8495	gi|1026039061|ref|XP_016565594.1|	PREDICTED: cellulose synthase A catalytic subunit 4 [UDP-forming] [Capsicum annuum]
TRINITY_DN30604_c3_g1	10.2091	74.1837	-2.8612	-	-
TRINITY_DN27803_c3_g3	2.2687	16.9792	-2.9038	gi|802536427|ref|XP_012071883.1|	protein IQ-DOMAIN 1 [Jatropha curcas]
TRINITY_DN24547_c0_g1	20.4183	157.901	-2.9511	gi|971581076|ref|XP_015159397.1|	PREDICTED: CASP-like protein 4D1 [Solanum tuberosum]
TRINITY_DN28906_c0_g2	25.9155	200.591	-2.9524	gi|848883387|ref|XP_012841993.1|	PREDICTED: cytochrome P450 77A1 [Erythranthe guttata]
TRINITY_DN28009_c0_g1	2.61773	20.3536	-2.9589	gi|590701106|ref|XP_007046318.1|	PREDICTED: transcription factor bHLH30 [Theobroma cacao]
TRINITY_DN34593_c3_g2	4.27562	34.012	-2.9918	gi|1025108601|ref|XP_016460895.1|	PREDICTED: uncharacterized mitochondrial protein AtMg00810-like [Nicotiana tabacum]
TRINITY_DN32488_c3_g2	2.2687	18.0505	-2.9921	gi|698540927|ref|XP_009765920.1|	PREDICTED: uncharacterized protein LOC104217381 [Nicotiana sylvestris]
TRINITY_DN31431_c1_g1	4.88642	39.3682	-3.0102	gi|659068976|ref|XP_008447554.1|	PREDICTED: WAT1-related protein At2g37460-like [Cucumis melo]
TRINITY_DN33577_c6_g3	2.09418	17.3006	-3.0464	gi|970009332|ref|XP_015065541.1|	uncharacterized protein LOC107010776 [Solanum pennellii]
TRINITY_DN30340_c1_g1	2.53047	21.1571	-3.0637	gi|661895186|emb|CDP00991.1|	unnamed protein product [Coffea canephora]
TRINITY_DN33238_c1_g1	3.40305	28.6558	-3.0739	gi|698475529|ref|XP_009785135.1|	PREDICTED: probable auxin efflux carrier component 1b isoform X1 [Nicotiana sylvestris]
TRINITY_DN33512_c0_g2	19.3712	165.454	-3.0944	gi|1025103886|ref|XP_016459740.1|	PREDICTED: sucrose synthase-like [Nicotiana tabacum]
TRINITY_DN28915_c2_g2	7.32964	62.6678	-3.0959	gi|565382071|ref|XP_006357373.1|	PREDICTED: inorganic pyrophosphatase 2-like isoform X3 [Solanum tuberosum]
TRINITY_DN28795_c0_g1	1.83241	15.8544	-3.1131	gi|731415674|ref|XP_002279574.3|	PREDICTED: formin-like protein 11 [Vitis vinifera]
TRINITY_DN31943_c1_g4	2.61773	22.7104	-3.117	gi|661885552|emb|CDP10875.1|	unnamed protein product [Coffea canephora]
TRINITY_DN20677_c0_g1	15.2701	135.03	-3.1445	gi|1026098053|ref|XP_016548164.1|	PREDICTED: protein SIEVE ELEMENT OCCLUSION B-like isoform X2 [Capsicum annuum]
TRINITY_DN22169_c0_g1	7.94044	72.309	-3.1869	gi|1026093385|ref|XP_016545854.1|	PREDICTED: uncharacterized protein LOC107845871 [Capsicum annuum]
TRINITY_DN29945_c0_g1	1.83241	16.8721	-3.2028	gi|1026106541|ref|XP_016552273.1|	PREDICTED: tetracycline resistance protein, class A-like [Capsicum annuum]
TRINITY_DN27231_c2_g1	11.3435	108.785	-3.2615	gi|697164963|ref|XP_009591297.1|	PREDICTED: uncharacterized protein LOC104088341 [Nicotiana tomentosiformis]
TRINITY_DN26336_c1_g1	4.10111	39.4218	-3.2649	gi|822885188|ref|NP_001296193.1|	36.4 kDa proline-rich protein precursor [Solanum lycopersicum]
TRINITY_DN33751_c0_g1	2.09418	20.8357	-3.3146	gi|568827937|ref|XP_006468302.1|	homeobox-leucine zipper protein ATHB-14 isoform X1 [Citrus sinensis]
TRINITY_DN28906_c0_g1	1.65789	17.0328	-3.3609	gi|225449736|ref|XP_002270736.1|	PREDICTED: cytochrome P450 77A2 [Vitis vinifera]
TRINITY_DN31915_c1_g1	2.70498	28.4951	-3.397	gi|595800024|ref|XP_007201615.1|	protein NRT1/ PTR FAMILY 4.4 [Prunus persica]
TRINITY_DN26696_c0_g1	10.2964	111.517	-3.437	gi|747057135|ref|XP_011074856.1|	WAT1-related protein At1g44800-like [Sesamum indicum]
TRINITY_DN22600_c0_g2	2.00692	21.7463	-3.4377	gi|460367274|ref|XP_004229500.1|	uncharacterized protein LOC101249206 [Solanum lycopersicum]
TRINITY_DN32343_c2_g1	1.57064	18.6397	-3.569	gi|1026010027|ref|XP_016556724.1|	PREDICTED: probable RNA-binding protein ARP1 [Capsicum annuum]
TRINITY_DN28915_c2_g1	6.28255	76.7011	-3.6098	gi|565382073|ref|XP_006357374.1|	PREDICTED: inorganic pyrophosphatase 1-like [Solanum tuberosum]
TRINITY_DN33240_c0_g1	2.18144	26.674	-3.6121	gi|460373222|ref|XP_004232420.1|	laccase-11 [Solanum lycopersicum]
TRINITY_DN31787_c0_g1	2.79224	35.2975	-3.6601	gi|1025062548|ref|XP_016449952.1|	PREDICTED: cyprosin-like [Nicotiana tabacum]
TRINITY_DN47562_c0_g1	10.2964	133.798	-3.6999	gi|460381107|ref|XP_004236294.1|	protein SIEVE ELEMENT OCCLUSION B-like [Solanum lycopersicum]
TRINITY_DN24565_c0_g1	1.57064	20.9964	-3.7407	gi|823230345|ref|XP_012447899.1|	PREDICTED: uncharacterized protein LOC105771044 [Gossypium raimondii]
TRINITY_DN23107_c0_g2	1.04709	14.6225	-3.8037	gi|565393617|ref|XP_006362468.1|	PREDICTED: transmembrane protein 45B-like [Solanum tuberosum]
TRINITY_DN29243_c1_g1	1.22161	17.3542	-3.8284	gi|338762845|gb|AEI98632.1|	hypothetical protein 111018.19 [Coffea canephora]
TRINITY_DN29220_c1_g1	4.27562	61.4359	-3.8449	gi|661898102|emb|CDO98069.1|	unnamed protein product [Coffea canephora]
TRINITY_DN34533_c0_g1	1.22161	17.9433	-3.8766	gi|470120596|ref|XP_004296385.1|	PREDICTED: phosphate transporter PHO1 [Fragaria vesca subsp. vesca]
TRINITY_DN27575_c0_g1	2.44321	35.9403	-3.8787	gi|50540937|gb|AAT77954.1|	Asp [Solanum tuberosum]
TRINITY_DN33065_c0_g1	1.65789	25.0671	-3.9184	gi|661889872|emb|CDP06592.1|	unnamed protein product [Coffea canephora]
TRINITY_DN25523_c0_g2	5.49723	88.7526	-4.013	gi|1026106636|ref|XP_016552315.1|	PREDICTED: xylem cysteine proteinase 1-like [Capsicum annuum]
TRINITY_DN38300_c0_g1	1.39612	23.9959	-4.1033	gi|747045771|ref|XP_011095907.1|	GDSL esterase/lipase At1g33811 [Sesamum indicum]
TRINITY_DN27242_c0_g2	1.57064	36.1009	-4.5226	gi|1026040049|ref|XP_016566086.1|	PREDICTED: salicylate carboxymethyltransferase-like [Capsicum annuum]
TRINITY_DN31828_c3_g8	1.13435	32.1373	-4.8243	gi|970035798|ref|XP_015079236.1|	probable aquaporin TIP1-1 [Solanum pennellii]
